# Supplementary material for: Sugar phosphate activation of the stress sensor eIF2B
Source: Nat Commun. 2021 Jun 8;12:3440. doi: 10.1038/s41467-021-23836-z (PMC8187479; doi:10.1038/s41467-021-23836-z)
Supplement: Supplementary file 2 — Supplementary Data 1 [file 41467_2021_23836_MOESM2_ESM.xlsx]

## Sheet: eIF2Ba
Metabolite name	Common name	MIDAS pool	KEGG ID	HMDB ID	log2(corrected fold change)	p-value	q-value
L-Tyrosine	L-Tyrosine	2	C00082	HMDB00158	3.5958	5.32114e-251	4.38462e-247
Uridine monophosphate	Uridine 5'-monophosphate	3	C00105	HMDB00288	1.85486	3.09036e-43	1.44139e-40
2-Deoxyribose-5-phosphate	Deoxyribose 5-phosphate	4	C00673	HMDB01031	1.60919	1.62204e-26	4.55646e-24
3-Iodo-L-tyrosine	Iodotyrosine	3	C02515	HMDB00021	0.625889	1.18084e-15	2.02711e-13
Nicotinamide ribotide	Nicotinamide ribotide	2	C00455	HMDB00229	1.51093	5.64145e-15	9.20506e-13
Cytidine monophosphate	Cytidine monophosphate	3	C00055	HMDB00095	1.35357	2.9987e-11	3.34663e-09
3,4-Dihydroxy-L-phenylalanine	L-Dopa	3	C00355	HMDB00181	0.509843	7.54503e-11	8.05672e-09
D-Fructose 1,6-bisphosphate	beta-D-Fructose 1,6-bisphosphate	4	C05378	HMDB60444	-0.779214	1.61219e-07	1.13542e-05
D-Glucose 1,6-bisphosphate	Alpha-D-Glucose 1,6-bisphosphate	4	C01231	HMDB03514	-0.779214	1.61219e-07	1.13542e-05
Benzoate	Benzoic acid	3	C00180	HMDB01870	0.413501	6.70516e-07	4.15473e-05
Guanosine 5-monophosphate	Guanosine monophosphate	2	C00144	HMDB01397	1.41517	9.26988e-06	0.000431954
Dulcitol	Galactitol	1	C01697	HMDB00107	-0.49438	1.36339e-05	0.000610008
Inosine 5-monophosphate	Inosinic acid	2	C00130	HMDB00175	0.593415	1.4028e-05	0.00062594
5-Hydroxy-L-tryptophan	Oxitriptan	2	C00643	HMDB15571	-0.853686	2.27884e-05	0.000968751
N-Acetyl-D-galactosamine	N-Acetylgalactosamine	2	C01132	HMDB00212	0.367277	0.000240736	0.00743873
N-Acetyl-D-glucosamine	N-Acetyl-D-glucosamine	2	C00140	HMDB00215	0.367277	0.000240736	0.00743873
Isomaltose	Isomaltose	1	C00252	HMDB02923	-0.337194	0.00746638	0.113756
Sucrose	Sucrose	1	C00089	HMDB00258	-0.337194	0.00746638	0.113756
D-Ribose 1-phosphate	Ribose 1-phosphate	4	C00620	HMDB01489	0.318891	0.00994494	0.139681
D-Ribose 5-phosphate	D-Ribose 5-phosphate	4	C00117	HMDB01548	0.318891	0.00994494	0.139681
D-Xylulose 5-phosphate	Xylulose 5-phosphate	4	C00231	HMDB00868	0.318891	0.00994494	0.139681
D-Glutamine	D-Glutamine	1	C00819	HMDB03423	0.197638	0.0109038	0.149155
DL-3-Ureidoisobutyric acid	Ureidoisobutyric acid	1	C05100	HMDB02031	0.197638	0.0109038	0.149155
L-Glutamine	L-Glutamine	1	C00064	HMDB00641	0.197638	0.0109038	0.149155
4-Hydroxyphenylpyruvic acid	4-Hydroxyphenylpyruvic acid	3	C01179	HMDB00707	0.18193	0.0158107	0.194254
Guanine	Guanine	2	C00242	HMDB00132	0.28505	0.0165671	0.201058
Tyramine	Tyramine	1	C00483	HMDB00306	0.327406	0.0203883	0.230694
D-Glucosamine	Glucosamine	1	C00329	HMDB01514	0.137818	0.0215954	0.239658
Inosine	Inosine	1	C00294	HMDB00195	0.304539	0.0224587	0.245546
Homocitrulline	Homocitrulline	1	C02427	HMDB00679	0.156521	0.0493938	0.403614
2-Deoxyuridine 5-monophosphate	dUMP	4	C00365	HMDB01409	0.273642	0.0567205	0.435063
Riboflavin	Riboflavin	1	C00255	HMDB00244	0.372785	0.0625029	0.459091
Guanidineacetic acid	Guanidoacetic acid	1	C00581	HMDB00128	0.14687	0.0646105	0.4678
Hypoxanthine	Hypoxanthine	2	C00262	HMDB00157	0.13602	0.0649003	0.46878
Crotonoyl coenzyme A	Crotonoyl-CoA	2	C00877	HMDB02009	-2.15318	0.0716807	0.494116
2-Deoxy-D-ribose	Deoxyribose	2	C01801	HMDB03224	-0.224856	0.0727322	0.498114
NADPH	NADPH	4	C00005	HMDB00221	-0.813271	0.0740289	0.503319
4-Guanidinobutyric acid	4-Guanidinobutanoic acid	1	C01035	HMDB03464	0.2552	0.0749512	0.505951
DL-Mandelic acid	Mandelic acid	4	C01984	HMDB00703	0.321156	0.0754137	0.507683
1,3-Diaminopropane	1,3-Diaminopropane	1	C00986	HMDB00002	0.238741	0.0840021	0.538541
4-Imidazoleacrylic acid	Urocanic acid	1	C00785	HMDB00301	-0.124962	0.0968	0.575838
Betaine	Betaine	1	C00719	HMDB00043	0.226768	0.113014	0.623403
Indole-3-pyruvic acid	Indolepyruvate	4	C00331	HMDB60484	-0.319915	0.115823	0.630959
Indole-3-acetic acid	Indoleacetic acid	1	C00954	HMDB00197	-0.190198	0.117011	0.633487
Cadaverine	Cadaverine	1	C01672	HMDB02322	0.221862	0.11736	0.634339
D-Erythrono-1,4-lactone	Erythrono-1,4-lactone	2		HMDB00349	-0.239573	0.135835	0.677805
Xanthine	Xanthine	2	C00385	HMDB00292	-0.116253	0.142414	0.691307
O-Phosphorylethanolamine	O-Phosphoethanolamine	1	C00346	HMDB00224	0.187593	0.144875	0.696416
Maleic acid	Maleic acid	4	C01384	HMDB00176	0.144615	0.146157	0.699179
Adenine	Adenine	2	C00147	HMDB00034	-0.230853	0.14804	0.70295
N-2-Furoylglycine	2-Furoylglycine	1		HMDB00439	-0.164912	0.167651	0.744781
dUTP	Deoxyuridine triphosphate	4	C00460	HMDB01191	-0.456927	0.188162	0.777947
DL-Homocystine	DL-Homocystine	1	C01817	HMDB00575	0.0946269	0.213671	0.819981
Xanthosine 5-monophosphate	Xanthylic acid	3	C00655	HMDB01554	-0.168958	0.213736	0.819981
Cinnabarinic Acid	Cinnavalininate	3	C05640	HMDB04078	-0.191781	0.216332	0.822067
2-Amino-3-methoxybenzoic acid	3-Methoxyanthranilate	2	C05831	HMDB60374	-0.153905	0.223306	0.83022
Thymine	Thymine	2	C00178	HMDB00262	-0.11528	0.229732	0.835941
Histamine	Histamine	1	C00388	HMDB00870	0.13252	0.234285	0.842157
5-Methoxytryptamine	5-Methoxytryptamine	1	C05659	HMDB04095	0.274031	0.239717	0.848665
Glutathione disulfide	Oxidized glutathione	4	C00127	HMDB03337	-0.238124	0.241657	0.851662
Nicotinic acid	Nicotinic acid	1	C00253	HMDB01488	-0.130746	0.249729	0.861128
D-Xylose	D-Xylose	1	C00181	HMDB00098	-0.135394	0.271869	0.880923
L-Arabinose	L-Arabinose	1	C00259	HMDB00646	-0.135394	0.271869	0.880923
L-Ribulose	L-Ribulose	1	C00508	HMDB03371	-0.135394	0.271869	0.880923
Folinic acid	N5-Formyl-THF	4	C03479	HMDB01562	0.129031	0.276473	0.884714
L-Kynurenine	L-Kynurenine	1	C00328	HMDB00684	0.141834	0.286011	0.893603
Cytidine	Cytidine	1	C00475	HMDB00089	0.269786	0.311588	0.917855
Uric acid	Uric acid	1	C00366	HMDB00289	-0.0981678	0.312865	0.918421
D-Tagatose 6-phosphate	D-Tagatose 6-phosphate	1	C01097	HMDB06873	-0.0116176	0.314795	0.919722
Dihydrouracil	Dihydrouracil	1	C00429	HMDB00076	-0.0872086	0.323311	0.926314
Agmatine	Agmatine	1	C00179	HMDB01432	0.136269	0.325689	0.929306
Adenylosuccinic acid	Adenylsuccinic acid	3	C03794	HMDB00536	-0.03472	0.330214	0.931998
Phosphatidylserine	PS(16:0/16:0)	4	C02737	HMDB00614	0.116591	0.331359	0.932573
Norepinephrine	Norepinephrine	1	C00547	HMDB00216	-0.0454604	0.332196	0.932649
Pyridoxine	Pyridoxine	1	C00314	HMDB00239	-0.0454604	0.332196	0.932649
Citraconic acid	Citraconic acid	3	C02226	HMDB00634	0.0972048	0.334288	0.934216
Uracil	Uracil	2	C00106	HMDB00300	-0.0712259	0.334407	0.934323
D-Fructose	D-Fructose	1	C00095	HMDB00660	-0.0904537	0.339243	0.938371
D-Galactose	D-Galactose	1	C00124	HMDB00143	-0.0904537	0.339243	0.938371
Myo-Inositol	Myoinositol	1	C00137	HMDB00211	-0.0904537	0.339243	0.938371
3-Methoxytyramine	3-Methoxytyramine	1	C05587	HMDB00022	0.125953	0.345538	0.943912
Putrescine	Putrescine	1	C00134	HMDB01414	0.216756	0.346135	0.944054
N-Acetylputrescine	N-Acetylputrescine	2	C02714	HMDB02064	-0.220335	0.353914	0.947913
N-Formylanthranilic acid	Formylanthranilic acid	4	C05653	HMDB04089	0.202619	0.355064	0.948731
1-Methyl-L-histidine	1-Methylhistidine	2	C01152	HMDB00001	-0.19452	0.357269	0.949592
Sarcosine	Sarcosine	2	C00213	HMDB00271	-0.139827	0.361574	0.951929
4-Hydroxy-2-oxoglutaric acid	4-Hydroxy-2-oxoglutaric acid	3	C01127	HMDB02070	-0.19846	0.363681	0.953333
Phosphatidylglycerol	Phosphatidylglycerol	4			0.145095	0.36714	0.954726
L-a-Aspartyl-L-phenylalanine	Aspartylphenylalanine	3		HMDB00706	-0.120337	0.372031	0.958071
Xylitol	D-Xylitol	2	C00379	HMDB02917	-0.0870743	0.372198	0.958211
N,N-Diacetylchitobiose	Chitobiose	2	C01674	HMDB03556	0.0891312	0.373336	0.959093
L-Tryptophan	L-Tryptophan	4	C00078	HMDB00929	0.0878527	0.381107	0.961975
3,5-Diiodo-L-tyrosine	3,5-Diiodo-L-tyrosine	2	C01060	HMDB03474	0.0579148	0.381376	0.96205
Nicotinamide	Niacinamide	1	C00153	HMDB01406	-0.104225	0.404881	0.97545
Creatine	Creatine	1	C00300	HMDB00064	0.0667093	0.407626	0.977136
L-Dihydroorotic acid	4,5-Dihydroorotic acid	3	C00337	HMDB00528	-0.0794561	0.420766	0.982742
3-Sulfopyruvic acid	3-Sulfopyruvic acid	3	C05528	HMDB04045	-0.111952	0.424897	0.984802
Homogentisic acid	Homogentisic acid	3	C00544	HMDB00130	-0.0858402	0.434251	0.988378
L-Histidine	L-Histidine	1	C00135	HMDB00177	0.059711	0.436112	0.988825
Choline	Choline	1	C00114	HMDB00097	-0.177396	0.442355	0.989504
2,5-Dihydroxybenzaldehyde	Gentisate aldehyde	3	C05585	HMDB04062	0.129494	0.443008	0.989868
4-Hydroxybenzoic acid	4-Hydroxybenzoic acid	3	C00156	HMDB00500	0.129494	0.443008	0.989868
Thymidine 5-triphosphate	Thymidine 5'-triphosphate	4	C00459	HMDB01342	0.0193904	0.451063	0.991433
Gamma-Glu-Cys	Gamma-Glutamylcysteine	4	C00669	HMDB01049	0.165224	0.453328	0.993126
L-Cysteine	L-Cysteine	3	C00097	HMDB00574	-0.122068	0.453465	0.993145
Orotic acid	Orotic acid	4	C00295	HMDB00226	0.0784736	0.454932	0.993452
Oxaloacetic acid	Oxalacetic acid	3	C00036	HMDB00223	0.109493	0.455954	0.993985
D-Glycerol 1-phosphate	Glycerol 3-phosphate	3	C00093	HMDB00126	0.118265	0.460018	0.994764
D-Aspartate	D-Aspartic acid	3	C00402	HMDB06483	0.0325714	0.460123	0.994764
L-Aspartate	L-Aspartic acid	3	C00049	HMDB00191	0.0325714	0.460123	0.994764
2-(Hydroxymethyl)butanoic acid	2-Ethylhydracrylic acid	4		HMDB00396	0.0942854	0.468395	0.9949
Adenosine monophosphate	Adenosine monophosphate	3	C00020	HMDB00045	0.106623	0.469032	0.994932
PIP3	Phosphatidylinositol-3,4,5-trisphosphate	4	C05981	HMDB04249	0.294316	0.478701	0.997342
PIP2	PIP2	4	C04637		0.172818	0.47989	0.997342
2-Deoxycytidine	Deoxycytidine	1	C00881	HMDB00014	0.344033	0.481783	0.997619
D-3-Phosphoglyceric acid	(2R)-2-Hydroxy-3-(phosphonatooxy)propanoate	4	C00197	HMDB60180	0.0799084	0.483741	0.997759
D-Pyroglutamic Acid	Pyrrolidonecarboxylic acid	3	C02237	HMDB00805	-0.0930861	0.484474	0.997976
L-Pyroglutamic acid	Pyroglutamic acid	3	C01879	HMDB00267	-0.0930861	0.484474	0.997976
3,4-Dihydroxyphenylacetic acid	3,4-Dihydroxybenzeneacetic acid	4	C01161	HMDB01336	0.141052	0.487217	0.998853
Guanosine 5-triphosphate	Guanosine triphosphate	4	C00044	HMDB01273	0.396575	0.490102	0.999264
L-Arginine	L-Arginine	3	C00062	HMDB00517	-0.100373	0.49073	0.999264
Inosine 5-triphosphate	Inosine triphosphate	4	C00081	HMDB00189	-0.20549	0.491713	0.999264
2-Methylglutaric acid	2-Methylglutaric acid	3		HMDB00422	-0.0966508	0.492435	0.999264
3-Methylglutaric acid	Methylglutaric acid	3		HMDB00752	-0.0966508	0.492435	0.999264
Biotin	Biotin	1	C00120	HMDB00030	0.0875849	0.50723	0.999967
2,3-Pyridinedicarboxylic acid	Quinolinic acid	4	C03722	HMDB00232	0.0559616	0.507921	0.999967
Succinyl coenzyme A	Succinyl-CoA	3	C00091	HMDB01022	0.138415	0.510878	0.999967
2-Aminoadipic acid	Aminoadipic acid	1	C00956	HMDB00510	-0.0773129	0.514604	0.999967
Phosphocholine	Phosphorylcholine	1	C00588	HMDB01565	-0.0156017	0.517888	0.999967
L-Methionine	L-Methionine	4	C00073	HMDB00696	0.0646475	0.518204	0.999967
D-Fructose 6-phosphate	Fructose 6-phosphate	4	C00085	HMDB00124	-0.13438	0.518586	0.999967
D-Galactose 1-phosphate	Galactose 1-phosphate	4	C00446	HMDB00645	-0.13438	0.518586	0.999967
D-Glucose 1-phosphate	Glucose 1-phosphate	4	C00103	HMDB01586	-0.13438	0.518586	0.999967
D-Glucose 6-phosphate	Glucose 6-phosphate	4	C00668	HMDB01401	-0.13438	0.518586	0.999967
D-Mannose 6-phosphate	Mannose 6-phosphate	4	C00275	HMDB01078	-0.13438	0.518586	0.999967
D-Mannose 6-phosphate_1					-0.13438	0.518586	0.999967
Mannose 1-phosphate	D-Mannose 1-phosphate	4	C00636	HMDB06330	-0.13438	0.518586	0.999967
Betaine aldehyde	Betaine aldehyde	1	C00576	HMDB01252	-0.142647	0.530144	0.999967
4-Methylthio-2-oxobutanoic acid	2-Oxo-4-methylthiobutanoic acid	3	C01180	HMDB01553	0.088405	0.530625	0.999967
Carnitine	L-Carnitine	1	C00487	HMDB00062	-0.037989	0.531034	0.999967
Metanephrine	Metanephrine	2	C05588	HMDB04063	-0.185277	0.53505	0.999967
2-Hydroxyphenylacetic acid	Ortho-Hydroxyphenylacetic acid	3	C05852	HMDB00669	-0.0736625	0.537702	0.999967
4-Hydroxyphenylacetic acid	p-Hydroxyphenylacetic acid	3	C00642	HMDB00020	-0.0736625	0.537702	0.999967
Phosphatidylethanolamine	Phosphatidylethanolamine	4	C00416		0.0916652	0.539076	0.999967
D-myo-Inositol-1,4,5-triphosphate	Inositol 1,4,5-trisphosphate	4	C01245	HMDB01498	0.202623	0.540118	0.999967
2-Hydroxybutanoic acid	2-Hydroxybutyric acid	4	C05984	HMDB00008	0.0713722	0.541136	0.999967
3-Hydroxybutyric acid	(R)-3-Hydroxybutyric acid	4	C01089	HMDB00011	0.0713722	0.541136	0.999967
(S)-Hydroxyisobutyrate	(S)-3-Hydroxyisobutyric acid	4	C06001	HMDB00023	0.0713722	0.541136	0.999967
(S)-3-Hydroxybutyric acid	(S)-3-Hydroxybutyric acid	4	C03197	HMDB00442	0.0713722	0.541136	0.999967
(R)-Hydroxyisobutyrate	(R)-3-Hydroxyisobutyric acid	4		HMDB00336	0.0713722	0.541136	0.999967
N-methyl-4-pyridone-3-carboxamide	N1-Methyl-4-pyridone-3-carboxamide	1	C05843	HMDB04194	0.0542849	0.54563	0.999967
Thymidine	Thymidine	2	C00214	HMDB00273	0.116191	0.550521	0.999967
Dihydrothymine	Dihydrothymine	2	C00906	HMDB00079	-0.0802056	0.552581	0.999967
Phosphoenolpyruvic acid	Phosphoenolpyruvic acid	4	C00074	HMDB00263	0.0594824	0.552825	0.999967
Hypotaurine	Hypotaurine	1	C00519	HMDB00965	0.0399826	0.558211	0.999967
L-Pipecolic acid	Pipecolic acid	1	C00408	HMDB00070	-0.07553	0.559193	0.999967
DL-3,4-Dihydroxyphenyl glycol	3,4-Dihydroxyphenylglycol	3	C05576	HMDB00318	-0.0776888	0.562591	0.999967
Dimethylaminopurine	6-Dimethylaminopurine	1		HMDB00473	-0.0800911	0.56887	0.999967
N-Acetyl-L-alanine	N-Acetyl-L-alanine	4		HMDB00766	0.0752675	0.56888	0.999967
Propionylglycine	Propionylglycine	4		HMDB00783	0.0752675	0.56888	0.999967
Isobutyrylglycine	Isobutyrylglycine	3		HMDB00730	-0.09012	0.572818	0.999967
DL-4-Hydroxy-3-methoxymandelic acid	Vanillylmandelic acid	3	C05584	HMDB00291	-0.0824869	0.57872	0.999967
6-Phosphogluconic acid	6-Phosphogluconic acid	4	C00345	HMDB01316	-0.160126	0.580863	0.999967
Diadenosine triphosphate	Diadenosine triphosphate	3	C06197	HMDB01155	-0.166933	0.582004	0.999967
Prostaglandin D2	Prostaglandin D2	4	C00696	HMDB01403	0.0562532	0.58245	0.999967
Prostaglandin E2	Prostaglandin E2	4	C00584	HMDB01220	0.0562532	0.58245	0.999967
Prostaglandin I2	Prostaglandin I2	4	C01312	HMDB01335	0.0562532	0.58245	0.999967
Acetyl coenzyme A	Acetyl-CoA	2	C00024	HMDB01206	-0.090224	0.584253	0.999967
L-Glutamic acid	L-Glutamic acid	1	C00025	HMDB00148	-0.00633369	0.588748	0.999967
D-Proline	D-Proline	1	C00763	HMDB03411	-0.0558417	0.591221	0.999967
L-Proline	L-Proline	1	C00148	HMDB00162	-0.0558417	0.591221	0.999967
Dephosphocoenzyme A	Dephospho-CoA	4	C00882	HMDB01373	-0.184124	0.59164	0.999967
Anthranilate	2-Aminobenzoic acid	1	C00108	HMDB01123	-0.0424257	0.592264	0.999967
Deoxyguanylate	2'-Deoxyguanosine 5'-monophosphate	4	C00362	HMDB01044	0.0826082	0.593205	0.999967
Acetylcholine	Acetylcholine	1	C01996	HMDB00895	-0.078787	0.594886	0.999967
S-(5-Adenosyl)-L-homocysteine	S-Adenosylhomocysteine	1	C00021	HMDB00939	-0.019488	0.595287	0.999967
L-Valine	L-Valine	3	C00183	HMDB00883	-0.0784537	0.599583	0.999967
DL-5-Hydroxylysine	5-Hydroxylysine	3	C16741	HMDB00450	-0.0993703	0.600966	0.999967
4-Phenylbutanoic acid	Benzenebutanoic acid	4		HMDB00543	0.0383887	0.602083	0.999967
5-Methoxy-3-indoleacetic acid	5-Methoxyindoleacetate	1	C05660	HMDB04096	-0.0307539	0.604687	0.999967
O-Acetyl-L-carnitine	L-Acetylcarnitine	1	C02571	HMDB00201	-0.036611	0.606342	0.999967
Acetoacetate	Acetoacetic acid	3	C00164	HMDB00060	-0.0552948	0.607183	0.999967
2-Ketobutyric acid	2-Ketobutyric acid	3	C00109	HMDB00005	-0.0552948	0.607183	0.999967
Urea	Urea	2	C00086	HMDB00294	-0.0673576	0.612778	0.999967
Phosphatidic Acid	Phosphatidic acid	4	C00350		0.198308	0.613604	0.999967
Nicotinamide hypoxanthine dinucleotide	NHD	2	C04423		0.0630673	0.614076	0.999967
Acetoacetyl coenzyme A	Acetoacetyl-CoA	3	C00332	HMDB01484	0.429724	0.614178	0.999967
2-Deoxyadenosine 5-triphosphate	Deoxyadenosine triphosphate	2	C00131	HMDB01532	-0.0715143	0.614657	0.999967
2-Deoxyguanosine	Deoxyguanosine	2	C00330	HMDB00085	-0.132941	0.61587	0.999967
Uridine 5-diphosphate	Uridine 5'-diphosphate	4	C00015	HMDB00295	-0.0314739	0.616587	0.999967
Trans-beta-Hydromuconic acid	3-Hexenedioic acid	1		HMDB00393	0.0434848	0.621509	0.999967
(R)-3-Hydroxybutyric acid	(R)-3-Hydroxybutyric acid	2	C01089	HMDB00011	-0.109917	0.62338	0.999967
D-Sorbitol	Sorbitol	2	C00794	HMDB00247	0.0567569	0.632177	0.999967
D-Glyceraldehyde 3-phosphate	D-Glyceraldehyde 3-phosphate	3	C00118	HMDB01112	0.0917471	0.638709	0.999967
Glycerone phosphate	Dihydroxyacetone phosphate	3	C00111	HMDB01473	0.0917471	0.638709	0.999967
L-2-Aminobutyric acid	L-Alpha-aminobutyric acid	2	C02356	HMDB00452	-0.102865	0.642534	0.999967
Phenylacetylglycine	Phenylacetylglycine	4	C05598	HMDB00821	0.0760354	0.645511	0.999967
Propionyl coenzyme A	Propionyl-CoA	4	C00100	HMDB01275	0.452081	0.64653	0.999967
Phenylpyruvate	Phenylpyruvic acid	3	C00166	HMDB00205	0.0264112	0.652063	0.999967
Porphobilinogen	Porphobilinogen	3	C00931	HMDB00245	-0.0588649	0.653018	0.999967
Betaine aldehyde hydrate	Betaine aldehyde	1	C07345		-0.0888692	0.654378	0.999967
3-Methyl-2-oxovaleric acid	3-Methyl-2-oxovaleric acid	3	C03465	HMDB00491	-0.0541927	0.655609	0.999967
4-Methyl-2-oxovaleric acid	Ketoleucine	3	C00233	HMDB00695	-0.0541927	0.655609	0.999967
UDP-Glucuronate	Uridine diphosphate glucuronic acid	2	C00167	HMDB00935	-0.0956167	0.65691	0.999967
2-Deoxyinosine	Deoxyinosine	2	C05512	HMDB00071	0.0691673	0.666438	0.999967
N-Acetyl-5-hydroxytryptamine	N-Acetylserotonin	4	C00978	HMDB01238	0.0342253	0.667459	0.999967
3-Aminoisobutyric acid	3-Aminoisobutanoic acid	2	C05145	HMDB03911	-0.101812	0.667974	0.999967
AICAR	AICAR	4	C04677	HMDB01517	0.00535531	0.668328	0.999967
Dihydrofolic acid	Dihydrofolic acid	4	C00415	HMDB01056	-0.0354346	0.672527	0.999967
Thiamine monophosphate	Thiamine monophosphate	1	C01081	HMDB02666	0.14247	0.677868	0.999967
Phosphatidylcholine	Phosphatidylcholine	3	C00157		-0.0385523	0.681503	0.999967
L-Lysine	L-Lysine	3	C00047	HMDB00182	-0.0689654	0.682683	0.999967
2-Deoxy-5-cytidylic acid	dCMP	4	C00239	HMDB01202	0.0429826	0.688603	0.999967
L-Asparagine	L-Asparagine	1	C00152	HMDB00168	0.076487	0.689137	0.999967
3-Ureidopropionic acid	Ureidopropionic acid	1	C02642	HMDB00026	0.076487	0.689137	0.999967
D-galactaric acid	Galactaric acid	3	C00879	HMDB00639	0.0138791	0.689914	0.999967
Riboflavin 5-monophosphate	Flavin Mononucleotide	2	C00061	HMDB01520	0.0600402	0.68992	0.999967
2-Deoxyguanosine 5-diphosphate	dGDP	2	C00361	HMDB00960	-0.0980403	0.690767	0.999967
Adenosine diphosphate	ADP	2	C00008	HMDB01341	-0.0980403	0.690767	0.999967
L-Alloisoleucine	L-Alloisoleucine	1		HMDB00557	-0.0068803	0.694883	0.999967
L-Isoleucine	L-Isoleucine	1	C00407	HMDB00172	-0.0068803	0.694883	0.999967
L-Leucine	L-Leucine	1	C00123	HMDB00687	-0.0068803	0.694883	0.999967
DL-3,4-Dihydroxymandelic acid	3,4-Dihydroxymandelic acid	3	C05580	HMDB01866	-0.0541231	0.697714	0.999967
Isovaleric acid	Isovaleric acid	3	C08262	HMDB00718	-0.0697258	0.699046	0.999967
3-methyl-2-oxobutyrate	Alpha-ketoisovaleric acid	3	C00141	HMDB00019	-0.0498989	0.700355	0.999967
Guanosine diphosphate mannose	Guanosine diphosphate mannose	2	C00096	HMDB01163	0.00182758	0.700571	0.999967
Nicotinamide adenine dinucleotide	NAD	2	C00003	HMDB00902	-0.0629983	0.70421	0.999967
N-Acetyl-Asp-Glu	N-Acetylaspartylglutamic acid	4	C12270	HMDB01067	0.117263	0.704466	0.999967
4-Pyridoxic acid	4-Pyridoxic acid	4	C00847	HMDB00017	0.0677178	0.709803	0.999967
N,N-Dimethylglycine	Dimethylglycine	1	C01026	HMDB00092	0.0212957	0.719639	0.999967
4-Aminobutanoate	Gamma-Aminobutyric acid	1	C00334	HMDB00112	0.0212957	0.719639	0.999967
Choline glycerophosphate	Glycerophosphocholine	2	C00670	HMDB00086	-0.0908623	0.723543	0.999967
3-Hydroxy-3-methylglutaric acid	3-Hydroxymethylglutaric acid	4	C03761	HMDB00355	0.0406039	0.726621	0.999967
L-Phenylalanine	L-Phenylalanine	3	C00079	HMDB00159	-0.0440891	0.731797	0.999967
Phosphocreatine	Phosphocreatine	2	C02305	HMDB01511	-0.0340282	0.733958	0.999967
2-Phosphoglycolic acid	Phosphoglycolic acid	3	C00988	HMDB00816	0.0425958	0.734899	0.999967
Cytidine 5-diphosphate	CDP	4	C00112	HMDB01546	0.0261214	0.737586	0.999967
D-Glutamic acid	D-Glutamic acid	4	C00217	HMDB03339	-0.0163353	0.740234	0.999967
a-Methylbutyrylglycine	2-Methylbutyrylglycine	3		HMDB00339	-0.0733293	0.741868	0.999967
N-Isovalerylglycine	Isovalerylglycine	3		HMDB00678	-0.0733293	0.741868	0.999967
Decanoic acid	Capric acid	4	C01571	HMDB00511	0.00489131	0.74269	0.999967
Guanosine 5-diphosphate	Guanosine diphosphate	4	C00035	HMDB01201	-0.0714473	0.745464	0.999967
Epinephrine	Epinephrine	1	C00788	HMDB00068	-0.041134	0.751266	0.999967
2-Deoxycytidine 5-diphosphate	dCDP	4	C00705	HMDB01245	0.0171231	0.756055	0.999967
5-Methyluridine	Ribothymidine	1		HMDB00884	0.0791516	0.756126	0.999967
Malonyl coenzyme A	Malonyl-CoA	2	C00083	HMDB01175	-0.0233065	0.76246	0.999967
L-Gulonic acid gamma-lactone	L-Gulonolactone	4	C01040	HMDB03466	0.0273267	0.76273	0.999967
Glycolic acid	Glycolic acid	3	C00160	HMDB00115	-0.0686407	0.766168	0.999967
D-Serine	D-Serine	3	C00740	HMDB03406	-0.0482438	0.76795	0.999967
L-Serine	L-Serine	3	C00065	HMDB00187	-0.0482438	0.76795	0.999967
3-Hydroxy-DL-kynurenine	Hydroxykynurenine	1	C02794	HMDB00732	0.0867485	0.76826	0.999967
cis-Aconitic acid	cis-Aconitic acid	4	C00417	HMDB00072	0.0033172	0.77101	0.999967
Dehydroascorbic acid	Dehydroascorbic acid	4	C05422	HMDB01264	0.0033172	0.77101	0.999967
L-Threonine	L-Threonine	3	C00188	HMDB00167	-0.0561864	0.774657	0.999967
Uridine 5-triphosphate	Uridine triphosphate	2	C00075	HMDB00285	-0.0457004	0.775134	0.999967
Acetylamino-acetic acid	Acetylglycine	4		HMDB00532	0.03921	0.775419	0.999967
L-Arabinose_1					0.022624	0.779755	0.999967
O-Phospho-L-serine	Phosphoserine	4	C01005	HMDB00272	0.0193807	0.782825	0.999967
3,3-Dimethylacrylic acid	Senecioic acid	4		HMDB00509	0.0189898	0.783773	0.999967
Hydroxypyruvate	Hydroxypyruvic acid	3	C00168	HMDB01352	-0.0490588	0.784221	0.999967
2-Oxoadipic acid	Oxoadipic acid	3	C00322	HMDB00225	-0.037691	0.78467	0.999967
2-Deoxyuridine	Deoxyuridine	2	C00526	HMDB00012	0.048243	0.785098	0.999967
Deoxycytidine triphosphate	dCTP	4	C00458	HMDB00998	-0.000150059	0.785159	0.999967
Pyridoxal 5-phosphate	Pyridoxal 5'-phosphate	2	C00018	HMDB01491	0.198315	0.787448	0.999967
Ketoglutaric acid	Oxoglutaric acid	4	C00026	HMDB00208	0.0674227	0.789662	0.999967
Homovanillic acid	Homovanillic acid	3	C05582	HMDB00118	-0.00649756	0.791576	0.999967
N-Acetyl-D-glucosamine 1-phosphate	N-Acetyl-glucosamine 1-phosphate	4	C04501	HMDB01367	-0.0816601	0.793833	0.999967
DL-Homocysteine	Homocysteine	3	C00155	HMDB00742	-0.00585662	0.795785	0.999967
N-Hexanoyl-glycine	Hexanoylglycine	3		HMDB00701	-0.0591176	0.79849	0.999967
D-Gluconic acid	Gluconic acid	3	C00257	HMDB00625	-0.011385	0.802322	0.999967
2,3-Dihydroxypropanoic acid	Glyceric acid	4	C00258	HMDB00139	0.0367859	0.802396	0.999967
Pyruvate	Pyruvic acid	3	C00022	HMDB00243	-0.0426695	0.802797	0.999967
L-Cysteic acid	Cysteic acid	3	C00506	HMDB02757	0.00160618	0.803911	0.999967
Pyridoxamine	Pyridoxamine	1	C00534	HMDB01431	0.0723995	0.804042	0.999967
L-Malic acid	L-Malic acid	4	C00149	HMDB00156	-0.0107912	0.804196	0.999967
Citric acid	Citric acid	4	C00158	HMDB00094	-0.0160922	0.808842	0.999967
DL-Isocitric acid	Isocitric acid	4	C00311	HMDB00193	-0.0160922	0.808842	0.999967
L-Fucose	L-Fucose	2	C01019	HMDB00174	-0.0606256	0.80889	0.999967
Cysteamine	Cysteamine	1	C01678	HMDB02991	0.0196266	0.810599	0.999967
Uridine 5-diphosphoglucose	Uridine diphosphate glucose	3	C00029	HMDB00286	0.0477581	0.810942	0.999967
D-Glucurono-6,3-lactone	D-Glucurono-6,3-lactone	3	C02670	HMDB06355	0.0118698	0.814878	0.999967
Dodecanedioic acid	Dodecanedioic acid	4	C02678	HMDB00623	0.00577007	0.818801	0.999967
D-Sedoheptulose 7-phosphate	D-Sedoheptulose 7-phosphate	4	C05382	HMDB01068	-0.0131188	0.822324	0.999967
Folic acid	Folic acid	4	C00504	HMDB00121	-0.0205443	0.823662	0.999967
Pyridoxamine-5-phosphate	Pyridoxamine 5'-phosphate	3	C00647	HMDB01555	-0.0328149	0.823958	0.999967
Xanthurenic acid	Xanthurenic acid	4	C02470	HMDB00881	-0.0753297	0.826014	0.999967
D-Lactaldehyde	D-Lactaldehyde	3	C00937	HMDB06458	-0.0167096	0.826092	0.999967
Uridine	Uridine	2	C00299	HMDB00296	0.00982145	0.826359	0.999967
Cytidine-5-monophospho-N-acetylneuraminic acid	Cytidine monophosphate N-acetylneuraminic acid	2	C00128	HMDB01176	-0.0154559	0.826495	0.999967
N-Acetyl-D-mannosamine	N-Acetylmannosamine	1	C00645	HMDB01129	0.0365816	0.826863	0.999967
3-Furoic acid	3-Furoic acid	4		HMDB00444	-0.018119	0.831831	0.999967
DL-2-Amino-3-phosphonopropionic acid	2-Amino-3-phosphonopropionic acid	3	C05672	HMDB00370	-0.0570663	0.833382	0.999967
N-a-Acetyl-L-ornithine	N-Acetylornithine	2	C00437	HMDB03357	-0.0542262	0.833871	0.999967
2,3-Diphospho-D-glyceric acid	2,3-Diphosphoglyceric acid	4	C01159	HMDB01294	0.00315277	0.835595	0.999967
S-(5-Adenosyl)-L-methionine	S-Adenosylmethionine	2	C00019	HMDB01185	0.00689175	0.836607	0.999967
1-Methylnicotinamide	1-Methylnicotinamide	1	C02918	HMDB00699	0.0285509	0.837459	0.999967
Phenethylamine	Phenylethylamine	1	C05332	HMDB12275	-0.0726052	0.837971	0.999967
Cis-4-Hydroxy-D-proline	cis-4-Hydroxy-D-proline	1	C03440	HMDB60460	0.00800282	0.839341	0.999967
Trans-4-Hydroxy-L-proline	4-Hydroxyproline	1	C01157	HMDB00725	0.00800282	0.839341	0.999967
Thymidine monophosphate	5-Thymidylic acid	4	C00364	HMDB01227	-0.00792291	0.841196	0.999967
N-Acetylmuramic acid	N-Acetylmuramate	3	C02713	HMDB60493	0.00253215	0.846714	0.999967
Orotidine 5-monophosphate	Orotidylic acid	4	C01103	HMDB00218	0.0707252	0.849501	0.999967
Adenosine 3,5-diphosphate	Adenosine 3',5'-diphosphate	4	C00054	HMDB00061	-0.0167214	0.856603	0.999967
4,6-Dioxoheptanoic acid	Succinylacetone	3		HMDB00635	-0.0265705	0.85833	0.999967
Adenosine triphosphate	Adenosine triphosphate	2	C00002	HMDB00538	0.0543739	0.859156	0.999967
2-Deoxyguanosine 5-triphosphate	dGTP	2	C00286	HMDB01440	0.0543739	0.859156	0.999967
Methylmalonic acid	Methylmalonic acid	3	C02170	HMDB00202	-0.051211	0.861574	0.999967
Succinic acid	Succinic acid	3	C00042	HMDB00254	-0.051211	0.861574	0.999967
Coenzyme A	Coenzyme A	4	C00010	HMDB01423	0.056684	0.862289	0.999967
3-Phosphoadenosine 5-phosphosulfate	Phosphoadenosine phosphosulfate	4	C00053	HMDB01134	-0.00317936	0.863331	0.999967
Hippuric acid	Hippuric acid	1	C01586	HMDB00714	0.0762584	0.864921	0.999967
4-Hydroxyphenylacetylglycine	Hydroxyphenylacetylglycine	3	C05596	HMDB00735	-0.00857624	0.865182	0.999967
D-Lactose	Alpha-Lactose	2	C00243	HMDB00186	-0.00213886	0.866192	0.999967
L-Citrulline	Citrulline	3	C00327	HMDB00904	-0.0108605	0.867853	0.999967
Ethanolamine	Ethanolamine	2	C00189	HMDB00149	0.0208019	0.868443	0.999967
Butyryl coenzyme A	Butyryl-CoA	2	C00136	HMDB01088	0.070187	0.869371	0.999967
Guanosine	Guanosine	3	C00387	HMDB00133	0.0119638	0.869751	0.999967
N-Acetyl-L-aspartate	N-Acetyl-L-aspartic acid	4	C01042	HMDB00812	0.00357748	0.871344	0.999967
Taurine	Taurine	1	C00245	HMDB00251	-0.0115435	0.871834	0.999967
(4R)-4-Hydroxy-L-glutamic acid	4-Hydroxy-L-glutamic acid	2	C05947	HMDB02273	-0.031137	0.872337	0.999967
D-Ribose	D-Ribose	2	C00121	HMDB00283	-0.0769036	0.872762	0.999967
D-Xylulose	D-Xylulose	2	C00310	HMDB01644	-0.0769036	0.872762	0.999967
D-Arabinonic acid	Arabinonic acid	3	C00878	HMDB00539	-0.0120934	0.875063	0.999967
Deoxyadenosine diphosphate	dADP	2	C00206	HMDB01508	-0.110342	0.879266	0.999967
Deoxyadenosine monophosphate	Deoxyadenosine monophosphate	4	C00360	HMDB00905	-0.0745986	0.880027	0.999967
2,3-Dihydroxypropyl hexopyranoside	Galactosylglycerol	2	C05401	HMDB06790	0.0353086	0.881679	0.999967
N-Acetyl-D-glucosamine 6-phosphate	N-Acetyl-D-Glucosamine 6-Phosphate	3	C00357	HMDB01062	-0.00990555	0.883144	0.999967
Cytidine 5-triphosphate	Cytidine triphosphate	4	C00063	HMDB00082	0.0478405	0.886268	0.999967
CDP-ethanolamine	CDP-Ethanolamine	3	C00570	HMDB01564	-0.00979046	0.892305	0.999967
Xanthosine	Xanthosine	3	C01762	HMDB00299	0.00013119	0.895923	0.999967
Adonitol	Ribitol	2	C00474	HMDB00508	0.00633918	0.896187	0.999967
D-Arabitol	D-Arabitol	2	C01904	HMDB00568	0.00633918	0.896187	0.999967
Adenosine 5-phosphosulfate	Adenosine phosphosulfate	3	C00224	HMDB01003	-0.0242664	0.897425	0.999967
L-Cystathionine	L-Cystathionine	3	C02291	HMDB00099	-0.0344273	0.897838	0.999967
1-Methylhistamine	1-Methylhistamine	1	C05127	HMDB00898	-0.0368553	0.899071	0.999967
Nalpha-Acetyl-L-lysine	N-Alpha-acetyllysine	3	C12989	HMDB00446	-0.0342193	0.900712	0.999967
Ne-Acetyl-lysine	N6-Acetyl-L-lysine	3	C02727	HMDB00206	-0.0342193	0.900712	0.999967
D-Saccharic acid	Glucaric acid	4	C00818	HMDB00663	-0.0190354	0.902029	0.999967
5-Methyltetrahydrofolic acid	5-Methyltetrahydrofolic acid	4	C00440	HMDB01396	0.0212796	0.902711	0.999967
N-Acetyl-L-glutamic acid	N-Acetylglutamic acid	4	C00624	HMDB01138	0.0066749	0.909015	0.999967
Pyridoxal	Pyridoxal	1	C00250	HMDB01545	0.100948	0.912158	0.999967
NADP	NADP	2	C00006	HMDB00217	0.0200501	0.912365	0.999967
3-Hydroxybutyryl coenzyme A	3-Hydroxybutyryl-CoA	4	C01144	HMDB01166	0.00715008	0.915711	0.999967
Flavin adenine dinucleotide	FAD	2	C00016	HMDB01248	-0.0587992	0.916094	0.999967
Biocytin	Biocytin	3	C05552	HMDB03134	-0.00281021	0.918933	0.999967
L-Fucose 1-phosphate	Fucose 1-phosphate	4	C02985	HMDB01265	-0.0359023	0.919312	0.999967
Ethylmalonic acid	Ethylmalonic acid	3		HMDB00622	-0.0387623	0.92047	0.999967
Glutaric acid	Glutaric acid	3	C00489	HMDB00661	-0.0387623	0.92047	0.999967
Stachyose	Stachyose	3	C01613	HMDB03553	-0.0226365	0.924401	0.999967
3-Aminopiperidin-2-one	3-Amino-2-piperidone	1		HMDB00323	0.00312393	0.926362	0.999967
D-Raffinose	Raffinose	2	C00492	HMDB03213	-0.0297724	0.926777	0.999967
Pantothenic acid	Pantothenic acid	1	C00864	HMDB00210	0.0165006	0.929564	0.999967
2,5-Dihydroxybenzoic acid	Gentisic acid	4	C00628	HMDB00152	0.0527129	0.934479	0.999967
3-Hydroxypropionic acid	Hydroxypropionic acid	3	C01013	HMDB00700	-0.0289151	0.9382	0.999967
D-Glyceraldehyde	Glyceraldehyde	3	C00577	HMDB01051	-0.0289151	0.9382	0.999967
L-Lactic acid	L-Lactic acid	3	C00186	HMDB00190	-0.0289151	0.9382	0.999967
Uridine 5-diphosphogalactose	Uridine diphosphategalactose	3	C00052	HMDB00302	0.0293414	0.938991	0.999967
2-Deoxyadenosine	Deoxyadenosine	1	C00559	HMDB00101	0.406125	0.940406	0.999967
Glucono delta-lactone	Gluconolactone	1	C00198	HMDB00150	0.0162852	0.943312	0.999967
3-Hydroxy-3-methylglutaryl coenzyme A	3-Hydroxy-3-methylglutaryl-CoA	2	C00356	HMDB01375	0.00866019	0.943801	0.999967
Octanoic acid	Caprylic acid	4	C06423	HMDB00482	-0.0073454	0.944808	0.999967
S-Lactoylglutathione	S-Lactoylglutathione	4	C03451	HMDB01066	-0.0412405	0.946381	0.999967
Glutaconic acid	Glutaconic acid	4	C02214	HMDB00620	-0.0326895	0.9489	0.999967
5-Phospho-D-ribose 1-diphosphate	Phosphoribosyl pyrophosphate	4	C00119	HMDB00280	0.164514	0.951453	0.999967
D-Trehalose	Trehalose	4	C01083	HMDB00975	-0.0205233	0.951666	0.999967
Galactinol	Galactinol	4	C01235	HMDB05826	-0.0205233	0.951666	0.999967
L-Saccharopine	Saccharopine	3	C00449	HMDB00279	-0.0271959	0.951921	0.999967
3-hydroxypentanedioic acid	3-Hydroxyglutaric acid	4		HMDB00428	-0.00579951	0.952307	0.999967
Citramalate	Citramalic acid	4	C00815	HMDB00426	-0.00579951	0.952307	0.999967
D-alpha-Hydroxyglutaric acid	D-2-Hydroxyglutaric acid	4	C01087	HMDB00606	-0.00579951	0.952307	0.999967
D-Hydroxyglutaric acid	D-2-Hydroxyglutaric acid	4	C01087	HMDB00606	-0.00579951	0.952307	0.999967
L-Hydroxyglutaric acid	L-2-Hydroxyglutaric acid	4	C03196	HMDB00694	-0.00579951	0.952307	0.999967
6-Deoxy-L-galactonic acid	6-Deoxy-L-galactonic acid	4	C01720		-0.0225647	0.953492	0.999967
Cyclic GMP	Cyclic GMP	3	C00942	HMDB01314	0.0122396	0.954238	0.999967
Anserine	Anserine	3	C01262	HMDB00194	-0.027155	0.955799	0.999967
Glyoxylate	Glyoxylic acid	3	C00048	HMDB00119	-0.0209463	0.95606	0.999967
Cyclic AMP	Cyclic AMP	3	C00575	HMDB00058	-0.0247577	0.958874	0.999967
D-Glucosamine 6-phosphate	Glucosamine 6-phosphate	4	C00352	HMDB01254	-0.00542232	0.96146	0.999967
Thiamine	Thiamine	1	C00378	HMDB00235	0.0195983	0.962672	0.999967
D-Ornithine	D-Ornithine	2	C00515	HMDB03374	-0.0430939	0.962737	0.999967
UDP-GlcNAc	Uridine diphosphate-N-acetylglucosamine	2	C00043	HMDB00290	-0.0408954	0.962773	0.999967
Uridine 5-diphospho-N-acetylgalactosamine	Uridine diphosphate-N-acetylgalactosamine	2	C00203	HMDB00304	-0.0408954	0.962773	0.999967
2-Hydroxyisocaproic acid	D-Leucic acid	3	C03264	HMDB00624	-0.0302024	0.968752	0.999967
D-Leucic acid	Leucinic acid	3		HMDB00665	-0.0302024	0.968752	0.999967
2-Hydroxy-3-methylpentanoic acid	2-Hydroxy-3-methylpentanoic acid	3		HMDB00317	-0.0302024	0.968752	0.999967
D-Glucuronic acid	D-Glucuronic acid	3	C00191	HMDB00127	-0.0188411	0.969409	0.999967
Adenosine	Adenosine	1	C00212	HMDB00050	0.297319	0.972122	0.999967
D-Cellobiose	Cellobiose	3	C00185	HMDB00055	-0.031027	0.973349	0.999967
N-Acetylneuraminic acid	N-Acetylneuraminic acid	3	C00270	HMDB00230	-0.031305	0.975674	0.999967
3-Hydroxyanthranilic acid	3-Hydroxyanthranilic acid	4	C00632	HMDB01476	-0.0213611	0.975703	0.999967
Beta-alanine	Beta-Alanine	1	C00099	HMDB00056	0.00042222	0.975952	0.999967
L-Alanine	L-Alanine	1	C00041	HMDB00161	0.00042222	0.975952	0.999967
N-Glycolylneuraminic acid	N-Glycolylneuraminic acid	3	C03410	HMDB00833	-0.0221743	0.983838	0.999967
L-Carnosine	Carnosine	2	C00386	HMDB00033	-0.0155448	0.988343	0.999967
Ascorbate	Ascorbic acid	4	C00072	HMDB00044	0.0165393	0.988534	0.999967
2-Deoxy-D-ribonic acid	2-Deoxyribonic acid	4		HMDB00366	-0.00997549	0.988911	0.999967
Thiamine pyrophosphate	Thiamine pyrophosphate	2	C00068	HMDB01372	-0.00819542	0.989348	0.999967
CDP-Glycerol	CDP-glycerol	3	C00513	HMDB59599	0.00270524	0.990354	0.999967
L-Ornithine	Ornithine	2	C00077	HMDB00214	-0.0306499	0.990444	0.999967
Isovaleryl coenzyme A	Isovaleryl-CoA	2	C02939	HMDB01113	0.185257	0.991474	0.999967
Cytidine 5-diphosphocholine	Citicoline	4	C00307	HMDB01413	-0.000614969	0.991507	0.999967
Octanoyl coenzyme A	Octanoyl-CoA	2	C01944	HMDB01070	0.369142	0.991517	0.999967
Adenyl imidodiphosphate	AMP-PNP	2			-0.089623	0.992938	0.999967
3-Methylglutaconic acid	3-Methylglutaconic acid	2		HMDB00522	-0.0119186	0.994672	0.999967
Melibiose	Melibiose	2	C05402	HMDB00048	-0.00361471	0.99608	0.999967
D-Maltose	D-Maltose	2	C00208	HMDB00163	-0.0036138	0.996081	0.999967
D-Glucose	D-Glucose	2	C00031	HMDB00122	-0.0187422	0.997497	0.999967
D-Mannose	D-Mannose	2	C00159	HMDB00169	-0.0187422	0.997497	0.999967
L-alpha-Glycerophosphorylcholine	Glycerophosphocholine	1	C00670	HMDB00086	0.195084	0.998672	0.999967
4-Imidazoleacetic acid	Imidazoleacetic acid	1	C02835	HMDB02024	0.017962	0.999341	0.999967
L-Cystine	L-Cystine	2	C00491	HMDB00192	0.0410076	0.999553	0.999967
NADH	NADH	4	C00004	HMDB01487	0.16739	0.999693	0.999967
