# Supplementary material for: Sugar phosphate activation of the stress sensor eIF2B
Source: Nat Commun. 2021 Jun 8;12:3440. doi: 10.1038/s41467-021-23836-z (PMC8187479; doi:10.1038/s41467-021-23836-z)
Supplement: Supplementary file 3 — Supplementary Data 2 [file 41467_2021_23836_MOESM3_ESM.xlsx]

## Sheet: Activity results
#	Metabolite name	Solvent	Supplier	Catalog	KEGG	CAS	GDP release half-life (mins)
1	L-(+)-Arabinose	Water	Sigma-Aldrich	A3256-25G	C00259	5328-37-0	10.5
2	L-Pyroglutamic acid	Water	Sigma-Aldrich	83160-25G	C01879	98-79-3	13.3
3	L-(_)-Arabitol	Water	Sigma-Aldrich	A3506-10G	C00532	7643-75-6	10.7
4	Pyridoxal hydrochloride	Water	Sigma-Aldrich	93759-5G	C00250	65-22-5	13.5
5	L-Ascorbic acid	Water	Sigma-Aldrich	A5960-25G	C00072	50-81-7	13.2
6	Pyridoxine hydrochloride	Water	Sigma-Aldrich	P9755-25G	C00314	58-56-0	13.1
7	_-Alanine	Water	Sigma-Aldrich	146064-25G	C00099	107-95-9	14.4
8	D-(+)-Raffinose pentahydrate	Water	Sigma-Aldrich	R0514-25G	C00492	17629-30-0	14.1
9	_-Aminobutyric acid	Water	Sigma-Aldrich	A2129-10G	C00334	56-12-2	11.4
10	Hypoxanthine	Water	Sigma-Aldrich	H9377-5G	C00262	68-94-0	12.7
11	Acetylcholine chloride	Water	Sigma-Aldrich	A6625-25G	C01996	60-31-1	11.1
12	Succinic acid	Water	Sigma-Aldrich	S3674-100G	C00042	110-15-6	14.7
13	Adenosine 5_-monophosphate disodium salt	Water	Sigma-Aldrich	01930-5G	C00020	4578-31-8	7
14	D-Sorbitol	Water	Sigma-Aldrich	240850-5G	C00794	50-70-4	11.9
15	L-Alanine	Water	Sigma-Aldrich	05130-25G	C00041	56-41-7	10.9
16	Sucrose	Water	Sigma-Aldrich	S7903-250G	C00089	57-50-1	13.6
17	L-Aspartic acid sodium salt monohydrate	Water	Sigma-Aldrich	A8949-25G	C00049	323194-76-9	11.5
18	Stachyose hydrate	Water	Sigma-Aldrich	S4001-1G	C01613	54261-98-2	13.6
19	L-Asparagine	Water	Sigma-Aldrich	A0884-25G	C00152	70-47-3	11.5
20	D-Saccharic acid potassium salt	Water	Sigma-Aldrich	S4140-10G	C00818	576-42-1	15.9
21	D-Aspartic acid	Water	Sigma-Aldrich	219096-25G	C00402	1783-96-6	12.1
22	L-Serine	Water	Sigma-Aldrich	S4500-1G	C00065	56-45-1	13.1
23	N-Acetyl-L-aspartic acid	Water	Sigma-Aldrich	00920-5G	C01042	997-55-7	13.2
24	D-Serine	Water	Sigma-Aldrich	S4250-5G	C00740	312-84-5	13
25	Serotonin hydrochloride	Water	Sigma-Aldrich	H9523	C00780	153-98-0	13.6
26	(_)-Riboflavin	Water	Sigma-Aldrich	R4500-25G	C00255	83-88-5
27	N-Acetyl-L-alanine	Water	Sigma-Aldrich	A4625	N/A	97-69-8	13.2
28	5-Methoxy-3-indoleacetic acid	Water	Sigma-Aldrich	M14935-1G	C05660	3471-31-6	15.3
29	Mandelic acid	Water	Sigma-Aldrich	M2101	C01984	90-64-2	20
30	Orotic acid	Water	Sigma-Aldrich	O2750-10G	C00295	65-86-1	11.7
31	Coenzyme A trilithium salt	Water	Sigma-Aldrich	C3019	C00010	18439-24-2	6.5
32	2,3-Pyridinedicarboxylic acid	Water	Sigma-Aldrich	P63204-25G	C03722	89-00-9	12.4
33	Glutaric acid	Water	Sigma-Aldrich	G3407	C00489	110-94-1	13.4
34	L-Tyrosine	Water	Sigma-Aldrich	93829-25G	C00082	60-18-4	10.6
35	Adipic acid	Water	Sigma-Aldrich	M47604	N/A	626-51-7	12.4
36	Xanthine	Water	Sigma-Aldrich	X0626-5G	C00385	69-89-6	9.6
37	L-2-Aminobutyric acid	Water	Sigma-Aldrich	A1879	C02356	1492-24-6	12
38	Xanthosine dihydrate	Water	Sigma-Aldrich	X0750-5G	C01762	5968-90-1	10.8
39	D-(+)-Arabitol	Water	Sigma-Aldrich	A3381	C01904	488-82-4	11.4
40	Xanthurenic acid	Water	Sigma-Aldrich	D120804-1G	C02470	59-00-7	14.8
41	D-Glucosamine 6-phosphate	Water	Sigma-Aldrich	G5509	C00352	3616-42-0	17.5
42	3-Iodo-L-tyrosine	Water	Sigma-Aldrich	I8250-1G	C02515	70-78-0	17.9
43	Cys-Gly	Water	Sigma-Aldrich	C0166	C01419	19246-18-5	12.5
44	(_)-Epinephrine	Water	Sigma-Aldrich	E4250-1G	C00788	51-43-4	14.1
45	Flavin adenine dinucleotide disodium salt hydrate	Water	Sigma-Aldrich	F6625	C00016	84366-81-4
46	Adenine	Water	Sigma-Aldrich	A8626-5G	C00147	73-24-5	28.1
47	Adonitol	Water	Sigma-Aldrich	A5502	C00474	488-81-3	13.8
48	3,4-Dihydroxy-L-phenylalanine	Water	Sigma-Aldrich	D9628-5G	C00355	59-92-7	9.8
49	L-Arginine	Water	Sigma-Aldrich	11009-25G-F	C00062	74-79-3	12.5
50	Spermidine	Water	Sigma-Aldrich	85558-1G	C00315	124-20-9	13.2
51	Agmatine sulfate salt	Water	Sigma-Aldrich	A7127-1G	C00179	2482-00-0	16.1
52	D-(+)-Trehalose dihydrate	Water	Sigma-Aldrich	T9531-5G	C01083	6138-23-4	14.5
53	Anthranilic acid	Water	Sigma-Aldrich	10680-25G	C00108	118-92-3	14.8
54	Taurine	Water	Sigma-Aldrich	T0625-10G	C00245	107-35-7	14.5
55	Betaine	Water	Sigma-Aldrich	61962-50G	C00719	107-43-7	13
56	Sodium taurocholate hydrate	Water	Sigma-Aldrich	86339-1G	C05122	345909-26-4	17
57	Benzoic acid	Water	Sigma-Aldrich	242381-25G	C00180	65-85-0	13.4
58	Thymine	Water	Sigma-Aldrich	T0376-25G	C00178	65-71-4	15
59	p-Benzoquinone	Water	Sigma-Aldrich	12309-25G	C00472	106-51-4	18.2
60	Thymidine	Water	Sigma-Aldrich	89270-1G	C00214	50-89-5	15.1
61	Citric acid	Water	Sigma-Aldrich	251275-100G	C00158	77-92-9	16.6
62	L-Threonine	Water	Sigma-Aldrich	89179-10G	C00188	72-19-5	13.8
63	D-(+)-Cellobiose	Water	Sigma-Aldrich	C7252-25G	C00185	528-50-7	15.5
64	Urea	Water	Sigma-Aldrich	U5128-5G	C00086	57-13-6	14
65	L-Cysteine hydrochloride	Water	Sigma-Aldrich	30120-10G	C00097	52-89-1	15.2
66	Uridine 5_-monophosphate disodium salt	Water	Sigma-Aldrich	U6375-1G	C00105	3387-36-8	5.8
67	Sodium chenodeoxycholate	Water	Sigma-Aldrich	C8261-1G	C02528	2646-38-0	15.8
68	Uracil	Water	Sigma-Aldrich	U0750-25G	C00106	66-22-8	14.7
69	Choline chloride	Water	Sigma-Aldrich	C7017-5G	C00114	67-48-1	14.1
70	Uridine	Water	Sigma-Aldrich	U3750-1G	C00299	58-96-8	16.2
71	Cytidine	Water	Sigma-Aldrich	C4654-1G	C00475	65-46-3	16.5
72	3-Ureidopropionic acid	Water	Sigma-Aldrich	94295-1G	C02642	462-88-4	15.4
73	ACETYLAMINO-ACETIC ACID	Water	Sigma-Aldrich	A16300	N/A	543-24-8	13.9
74	D-Glutamic acid	Water	Sigma-Aldrich	G1001-1G	C00217	6893-26-1	26.5
75	beta-Nicotinamide mononucleotide	Water	Sigma-Aldrich	N3501	C00455	1094-61-7	15.5
76	5-Methoxytryptamine	Water	Sigma-Aldrich	286583-1G	C05659	608-07-1	18.7
77	2-Hydroxy-3-methylbutyric acid	Water	Sigma-Aldrich	219835	N/A	4026-18-0	13.9
78	L-Tryptophan	Water	Sigma-Aldrich	93659-10G	C00078	73-22-3	21.3
79	3-Methoxytyramine hydrochloride	Water	Sigma-Aldrich	65390	C05587	1477-68-5	14.1
80	Octanoic acid	Water	Sigma-Aldrich	C2875-10ML	C06423	124-07-2	14.1
81	2'-Deoxycytidine 5'-triphosphate disodium salt	Water	Sigma-Aldrich	D4635	C00458	102783-51-7	15
82	2-hydroxy-3-methylpentanoic acid	Water	Enamine	EN300-100780	N/A	488-15-3	13.6
83	3'-Dephosphocoenzyme A	Water	Sigma-Aldrich	D3385	C00882	3633-59-8	51.9
84	Decanoic acid	Water	Sigma-Aldrich	21409-5G	C01571	334-48-5	15.1
85	Citraconic acid	Water	Sigma-Aldrich	C82604	C02226	498-23-7	16
86	1-methyl-4-oxo-1,4-dihydropyridine-3-carboxamide	Water	Enamine	Z1860974908	C05843	769-49-3	14.9
87	N,N'-Diacetylchitobiose	Water	Sigma-Aldrich	D1523	C01674	35061-50-8	14.3
88	3-hydroxypentanedioic acid	Water	Enamine	EN300-190087	N/A	638-18-6	15.6
89	S-(5'-Adenosyl)-L-methionine chloride dihydrochloride	Water	Sigma-Aldrich	A7007	C00019	86867-01-8	19.6
90	Asp-Phe	Water	Sigma-Aldrich	421669	N/A	13433-09-5	14.8
91	Maleic acid	Water	Sigma-Aldrich	M0375	C01384	110-16-7	14.9
92	(R)-2,3-DIHYDROXYPROPANOIC ACID SODIUM SALT	Water	Sigma-Aldrich	61786	C00258	6000-40-4	16.3
93	Homogentisic acid	Water	Sigma-Aldrich	H0751	C00544	451-13-8	15.8
94	3,3-Dimethylacrylic acid	Water	Sigma-Aldrich	D138606	N/A	541-47-9	16.7
95	beta-Nicotinamide adenine dinucleotide, reduced dipotassium salt	Water	Sigma-Aldrich	N4505	C00004	104809-32-7	12
96	Isovaleric acid	Water	Sigma-Aldrich	129542	C08262	503-74-2	17
97	Creatine monohydrate	Water	Sigma-Aldrich	C3630-100G	C00300	6020-87-7	14.5
98	L-Valine	Water	Sigma-Aldrich	94619-25G	C00183	72-18-4	15.4
99	L-Cysteic acid monohydrate	Water	Sigma-Aldrich	30170-10G	C00506	23537-25-9	16.3
100	D-(+)-Xylose	Water	Sigma-Aldrich	X3877-25G	C00181	58-86-6	14.3
101	(±)-Carnitine hydrochloride	Water	Sigma-Aldrich	C9500-5G	C00487	461-05-2	16.6
102	Xylitol	Water	Sigma-Aldrich	X3375-5G	C00379	87-99-0	14.2
103	Cadaverine dihydrochloride	Water	Sigma-Aldrich	33220-10G-F	C01672	1476-39-7	14.1
104	Acetic acid	Water	Sigma-Aldrich	695092-100ML	C00033	64-19-7	14.6
105	L-Citrulline	Water	Sigma-Aldrich	C7629-5G	C00327	372-75-8	15.3
106	Propionic acid	Water	Sigma-Aldrich	402907-100ML	C00163	79-09-4	16.2
107	2-Deoxy-D-ribose	Water	Sigma-Aldrich	31170-1G-F	C01801	533-67-5	14.8
108	Butyric acid	Water	Sigma-Aldrich	B103500-100ML	C00246	107-92-6	15.7
109	Dulcitol	Water	Sigma-Aldrich	D0256-100G	C01697	608-66-2	14.1
110	Methanol	Water	Sigma-Aldrich	322415-100ML	C00132	67-56-1	17.6
111	(L)-Dehydroascorbic acid	Water	Sigma-Aldrich	261556-1G	C05422	490-83-5	34.3
112	Ethanolamine	Water	Sigma-Aldrich	398136-25ML	C00189	141-43-5	15.3
113	Dihydrouracil	Water	Sigma-Aldrich	D7628-5G	C00429	504-07-4	13.5
114	1,3-Diaminopropane	Water	Sigma-Aldrich	D23602-25G	C00986	109-76-2	12.4
115	2_-Deoxyuridine	Water	Sigma-Aldrich	D5412-1G	C00526	951-78-0	14.4
116	Phenethylamine	Water	Sigma-Aldrich	241008-50ML	C05332	64-04-0	13.1
117	N,N-Dimethylglycine	Water	Sigma-Aldrich	D1156-5G	C01026	1118-68-9	14.7
118	Sodium pyruvate	Water	Sigma-Aldrich	P2256-5G	C00022	113-24-6	14.9
119	2,5-Dihydroxybenzoic acid	Water	Sigma-Aldrich	149357-10G	C00628	490-79-9	16.4
120	Acetaldehyde	Water	Sigma-Aldrich	402788-5ML	C00084	75-07-0	15.2
121	Uridine 5'-diphosphate disodium salt hydrate	Water	Sigma-Aldrich	94330	C00015	27821-45-0	13
122	N-Isovalerylglycine	Water	Sigma-Aldrich	43424	N/A	16284-60-9	16.5
123	Adenosine 5'-phosphosulfate sodium salt	Water	Sigma-Aldrich	A5508	C00224	102029-95-8	11.9
124	2-Hydroxyisocaproic acid	Water	Sigma-Aldrich	CDS006369	C03264	20312-37-2	14.8
125	3-Sulfopyruvic acid lithium salt hydrate	Water	Sigma-Aldrich	39584	C05528	98022-26-5	14.3
126	3-Aminopiperidin-2-one	Water	Sigma-Aldrich	CDS020148	N/A	1892-22-4	19.3
127	S-Lactoylglutathione	Water	Sigma-Aldrich	L7140	C03451	54398-03-7	16.6
128	D-Glyceraldehyde 3-phosphate solution	Water	Sigma-Aldrich	39705-1ML	C00118	591-57-1	16.1
129	(R)-(+)-2-Pyrrolidone-5-carboxylic acid	Water	Sigma-Aldrich	422614	C02237	4042-36-8	16.4
130	DL-3-Aminoisobutyric acid	Water	Sigma-Aldrich	217794-1G	C05145	144-90-1	22.8
131	Coenzyme B12	Water	Sigma-Aldrich	C0884	C00194	13870-90-1	11
132	Histamine dihydrochloride	Water	Sigma-Aldrich	53300-1G	C00388	56-92-8	14.7
133	beta-Nicotinamide adenine dinucleotide phosphate hydrate	Water	Sigma-Aldrich	N5755	C00006	53-59-8	11.3
134	Sodium 3-methyl-2-oxobutyrate	Water	Sigma-Aldrich	198994-5G	C00141	3715-29-5	14.6
135	1-Methylhistamine dihydrochloride	Water	Sigma-Aldrich	M4910	C05127	6481-48-7	14.6
136	Thiamine hydrochloride	Water	Sigma-Aldrich	T4625-5G	C00378	67-03-8	14.8
137	Sodium glycochenodeoxycholate	Water	Sigma-Aldrich	G0759	C05466	16564-43-5	15.4
138	D-Fructose 6-phosphate disodium salt hydrate	Water	Sigma-Aldrich	F3627-1G	C00085	26177-86-6	5.8
139	N-Glycolylneuraminic acid	Water	Sigma-Aldrich	G9793	C03410	1113-83-3	14.5
140	Guanine	Water	Sigma-Aldrich	G11950-10G	C00242	73-40-5	12
141	Sodium taurochenodeoxycholate	Water	Sigma-Aldrich	T6260	C05465	6009-98-9	16.4
142	Uric acid sodium salt	Water	Sigma-Aldrich	U2875-5G	C00366	1198-77-2	12.6
143	L-Pipecolic acid	Water	Sigma-Aldrich	P2519	C00408	3105-95-1	16.3
144	Choline glycerophosphate	Water	Sigma-Aldrich	COM448642012-1G	C00670	28319-77-9	14.7
145	3,4-Dihydroxyphenylacetic acid	Water	Sigma-Aldrich	850217-1G	C01161	102-32-9	14.8
146	L-(+)-Lactic acid	Water	Sigma-Aldrich	L6402-1G	C00186	79-33-4	15.8
147	2,5-Dihydroxybenzaldehyde	Water	Sigma-Aldrich	D108200-5G	C05585	1194-98-5	15.6
148	D-(_)-Ribose	Water	Sigma-Aldrich	R7500-5G	C00121	50-69-1	14.1
149	L-Dihydroorotic acid	Water	Sigma-Aldrich	D7128-1G	C00337	5988-19-2	15.1
150	N-Acetyl-D-galactosamine	Water	Sigma-Aldrich	A2795-1G	C01132	1811-31-0	14.1
151	Ethylene glycol	Water	Sigma-Aldrich	324558-100ML	C01380	107-21-1	14.7
152	L-Gulonic acid _-lactone	Water	Sigma-Aldrich	310301-5G	C01040	1128-23-0	14.3
153	Fumaric acid	Water	Sigma-Aldrich	47910-25G	C00122	110-17-8	15.9
154	Methylglyoxal solution	Water	Sigma-Aldrich	67028-100ML	C00546	78-98-8	14
155	D-(_)-Fructose	Water	Sigma-Aldrich	F0127-100G	C00095	57-48-7	15.4
156	2-Ketobutyric acid	Water	Sigma-Aldrich	K401-5G	C00109	600-18-0	14.4
157	L-(_)-Fucose	Water	Sigma-Aldrich	F2252-5G	C01019	2438-80-4	13.7
158	Propiolic acid	Water	Sigma-Aldrich	P51400-5G	C00804	471-25-0	13.8
159	D-(+) Glucose	Water	Sigma-Aldrich	G8270-100G	C00031	50-99-7	13.5
160	3-Hydroxypropionic acid, 30%solution in water	Water	Sigma-Aldrich	792659-1G	C01013	503-66-2	13.3
161	D-(+)-Gluconic acid _-lactone	Water	Sigma-Aldrich	G4750-100G	C00198	90-80-2	12.7
162	Phytic acid dipotassium salt	Water	Sigma-Aldrich	P5681-5G	C01204	129832-03-7	15.6
163	D-Gluconic acid sodium salt	Water	Sigma-Aldrich	G9005-500G	C00257	527-07-1	12.3
164	Ammonium carbamate	Water	Sigma-Aldrich	292834-25G	C01563	1111-78-0	12.5
165	Glycerol	Water	Sigma-Aldrich	G9012-100ML	C00116	56-81-5	12.6
166	Cytidine 5_-monophosphate disodium salt	Water	Sigma-Aldrich	C1006-1G	C00055	1957-06-08	7.9
167	D-Glucuronic acid sodium salt monohydrate	Water	Sigma-Aldrich	G8645-5G	C00191	207300-70-7	14.5
168	L-Glutathione reduced	Water	Sigma-Aldrich	G4251-1G	C00051	70-18-8	15.7
169	(±)_-_3-_Methyl-_2-_oxovaleric acid sodium salt	Water	Sigma-Aldrich	K7125	C03465	3715-31-9	13.9
170	Sarcosine	Water	Sigma-Aldrich	131776-100G	C00213	107-97-1	15.1
171	D-Glucose 6-phosphate disodium salt hydrate	Water	Sigma-Aldrich	G7250	C00668	3671-99-6	7.2
172	2-Deoxyribose 5-phosphate sodium salt	Water	Sigma-Aldrich	D3126-100MG	C00673	102916-66-5	6.8
173	Betaine aldehyde chloride	Water	Sigma-Aldrich	B3650	C00114	7758-31-8	14.7
174	D-(_)-3-Phosphoglyceric acid disodium salt	Water	Sigma-Aldrich	P8877-1G	C00197	80731-10-8	14.8
175	5-Methyluridine	Water	Sigma-Aldrich	535893	N/A	1463-10-1	14.4
176	AMP-PNP	Water	Sigma-Aldrich	10102547001	C00002	25612-73-1	10.3
177	Isomaltose	Water	Sigma-Aldrich	I7253	C00252	499-40-1	14
178	Dihydrofolic acid dihydrate	Water	Sigma-Aldrich	271462-25MG	C00415	207226-40-2	47.2
179	L-(-)-Arabitol	Water	Sigma-Aldrich	A3506	C00310	7643-75-6	14.3
180	2-Hydroxybutanoic acid	Water	Sigma-Aldrich	CDS000492-1G	C05984	600-15-7	13.6
181	6-(Dimethylamino)purine	Water	Sigma-Aldrich	D2629	N/A	938-55-6	14.6
182	2-[(2-Phenylacetyl)amino]acetic acid	Water	Sigma-Aldrich	MAT246514126-500MG	C05598	500-98-1	13.5
183	3-Methylglutaric acid	Water	Sigma-Aldrich	9582	C06104	626-51-7	14.8
184	Phospho(enol)pyruvic acid monopotassium salt	Water	Sigma-Aldrich	P0564-100MG	C00074	4265-07-0	11.8
185	O-Acetyl-L-carnitine hydrochloride	Water	Sigma-Aldrich	A6706	C02571	5080-50-2	14.4
186	Dihydroxyacetone phosphate lithium salt	Water	Sigma-Aldrich	37442-100MG-F	C00111	57-04-5	12.7
187	Uridine 5'-diphosphoglucose disodium salt hydrate from Saccharomyces cerevisiae	Water	Sigma-Aldrich	U4625	C00029	28053-08-9	14
188	6-Phosphogluconic acid trisodium salt	Water	Sigma-Aldrich	P7877-100MG	C00345	53411-70-4	11.7
189	D-Xylulose	Water	Sigma-Aldrich	X4625	C00310	551-84-8	13.6
190	D-Mannose 6-phosphate disodium salt hydrate	Water	Sigma-Aldrich	M6876-100MG	C00275	33068-18-7	7.4
191	Biocytin	Water	Sigma-Aldrich	B4261	C05552	576-19-2	14.1
192	_-D-Galactose 1-phosphate dipotassium salt pentahydrate	Water	Sigma-Aldrich	G0380-25MG	C00446	19046-60-7	13.1
193	D-(+)-Galactose	Water	Sigma-Aldrich	G0750-10G	C00124	59-23-4	14.1
194	N-Acetyl-L-glutamic acid	Water	Sigma-Aldrich	855642-25G	C00624	1188-37-0	14.8
195	D-(+)-Glucuronic acid _-lactone	Water	Sigma-Aldrich	851450-100G-A	C02670	32449-92-6	13.8
196	Spermine	Water	Sigma-Aldrich	85590-5G	C00750	71-44-3	12.7
197	D-(+)-Glucosamine hydrochloride	Water	Sigma-Aldrich	G4875-25G	C00329	66-84-2	13.6
198	4-Guanidinobutyric acid	Water	Sigma-Aldrich	G6503-1G	C01035	463-00-3	14.1
199	L-Glutamic acid	Water	Sigma-Aldrich	G1251-100G	C00025	56-86-0	14.3
200	Dopamine hydrochloride	Water	Sigma-Aldrich	H8502-5G	C03758	62-31-7	13.7
201	Glycine	Water	Sigma-Aldrich	G7126-100G	C00037	56-40-6	14.2
202	DL-4-Hydroxy-3-methoxymandelic acid	Water	Sigma-Aldrich	H0131-1G	C05584	55-10-7	14.7
203	L-Glutamine	Water	Sigma-Aldrich	G3126-100G	C00064	56-85-9	14.3
204	Indole-3-acetic acid sodium salt	Water	Sigma-Aldrich	I5148-2G	C00954	6505-45-9	14.9
205	Glycolic acid	Water	Sigma-Aldrich	124737-25G	C00160	79-14-1	14.7
206	L-Glutathione oxidized	Water	Sigma-Aldrich	G4376-1G	C00127	27025-41-8	18.7
207	Sodium glycocholate hydrate	Water	Sigma-Aldrich	G7132-1G	C01921	338950-81-5	57.7
208	Thiamine monophosphate chloride dihydrate	Water	Sigma-Aldrich	T8637-5G	C01081	273724-21-3	15
209	Guanosine 5_-monophosphate disodium salt hydrate	Water	Sigma-Aldrich	G8377-1G	C00144	1950-12-09	10.1
210	Oxaloacetic acid	Water	Sigma-Aldrich	O4126-5G	C00036	328-42-7	14.6
211	Guanidineacetic acid	Water	Sigma-Aldrich	G11608-25G	C00581	352-97-6	11.9
212	Thiamine pyrophosphate	Water	Sigma-Aldrich	C8754-5G	C00068	154-87-0	14
213	D-Glutamine	Water	Sigma-Aldrich	G9003-1G	C00819	5959-95-5	11.5
214	_-D-Glucose 1-phosphate disodium salt hydrate	Water	Sigma-Aldrich	G7018-1G	C00103	56401-20-8	12.7
215	Dihydroxyacetone	Water	Sigma-Aldrich	PHR1430-1G	C00184	26776-70-5	14.2
216	D-(+)-Glucose	Water	Sigma-Aldrich	G8270-100G	C00668	3671-99-6	9.1
217	Uridine 5'-triphosphate tris salt	Water	Sigma-Aldrich	U6875	C00075	108321-53-5	13.3
218	N-Acetyl-_-D-glucosamine 1-phosphate disodium salt	Water	Sigma-Aldrich	A2142-25MG	C04501	31281-59-1	13.8
219	Guanosine 5'-triphosphate sodium salt hydrate	Water	Sigma-Aldrich	51120	C00044	36051-31-7	11.5
220	D-(_)-Lactic acid	Water	Sigma-Aldrich	L0625-25MG	C00256	10326-41-7
221	Guanosine 3',5'-cyclic monophosphate sodium salt	Water	Sigma-Aldrich	G6129	C00942	40732-48-7	13.5
222	_-Nicotinamide adenine dinucleotide hydrate	Water	Sigma-Aldrich	N1636-100MG	C00003	53-84-9	13.6
223	Folinic acid calcium salt hydrate	Water	Sigma-Aldrich	F7878	C03479	1492-18-8	14.5
224	2_-Deoxyadenosine 5_-triphosphate disodium salt	Water	Sigma-Aldrich	D6500-25MG	C00131	1927-31-7	13.4
225	2'-Deoxycytidine 5'-diphosphate sodium salt	Water	Sigma-Aldrich	D7250	C00705	151151-32-5	16.2
226	2_-Deoxyadenosine 5_-diphosphate sodium salt	Water	Sigma-Aldrich	D6000-25MG	C00206	72003-83-9	14.7
227	N-Acetylmuramic acid	Water	Sigma-Aldrich	A3007	C02713	10597-89-4	14.3
228	2_-Deoxycytidine 5_-monophosphate sodium salt	Water	Sigma-Aldrich	D7625-100MG	C00239	13085-50-2	12
229	N-PROPIONYL COENZYME A LITHIUM SALT	Water	Sigma-Aldrich	P5397	C00100	108321-21-7	8.6
230	Hydroxypyruvic acid phosphate lithium salt	Water	Sigma-Aldrich	02711-50MG	C03232	3913-50-6	12.5
231	4,6-Dioxoheptanoic acid	Water	Sigma-Aldrich	D1415	N/A	51568-18-4	12.5
232	N_-Acetyl-L-ornithine	Water	Sigma-Aldrich	A3626-500MG	C00437	1572591	12.8
233	N-Acetylneuraminic acid	Water	Sigma-Aldrich	A2388	C00270	131-48-6	12.6
234	5,6-DIHYDRO-5-METHYLURACIL	Water	Sigma-Aldrich	S412295-50MG	C00906	696-04-8	11.7
235	Uridine 5'-diphosphogalactose disodium salt	Water	Sigma-Aldrich	U4500	C00052	137868-52-1	13.1
236	N-FORMYLANTHRANILIC ACID	Water	Sigma-Aldrich	S636886-250MG	C05653	3342-77-6	11.9
237	Adenosine 3',5'-cyclic monophosphate sodium salt monohydrate	Water	Sigma-Aldrich	A6885	C00575	37839-81-9	14.3
238	dUTP	Water	Sigma-Aldrich	11934554001	C00460	94736-09-1	12.7
239	D-Fructose 6-phosphate disodium salt hydrate	Water	Sigma-Aldrich	F3627	C05345	26177-86-6	6.2
240	D-_-Hydroxyglutaric acid disodium salt	Water	Sigma-Aldrich	16859-50MG	C01087	103404-90-6	13.5
241	DL-5-Hydroxylysine hydrochloride	Water	Sigma-Aldrich	H0377-1G	C16741	13204-98-3	13.4
242	D-Fructose 1,6-bisphosphate trisodium salt hydrate	Water	Sigma-Aldrich	F6803-1G	C05378	38099-82-0	7.6
243	trans-4-Hydroxy-L-proline	Water	Sigma-Aldrich	H54409-2.5G	C01157	51-35-4	11.9
244	cis-Aconitic acid	Water	Sigma-Aldrich	A3412-1G	C00417	585-84-2	13.7
245	cis-4-Hydroxy-D-proline	Water	Sigma-Aldrich	H5877-1G	C03440	2584-71-6	11.9
246	D-Ribose 5-phosphate disodium salt hydrate	Water	Sigma-Aldrich	R7750-1G	C00117	4300-28-1	7.4
247	L-Histidine	Water	Sigma-Aldrich	53319-25G	C00135	71-00-1	12.5
248	N-Acetyl-D-glucosamine	Water	Sigma-Aldrich	A8625-5G	C00140	7512-17-6	14
249	Hydroquinone	Water	Sigma-Aldrich	H3660-5G	C00530	123-31-9	14.1
250	N-Acetyl-D-mannosamine	Water	Sigma-Aldrich	A8176-1G	C00645	7772-94-3	12.7
251	4-Hydroxyphenylacetic acid	Water	Sigma-Aldrich	H50004-5G	C00642	156-38-7	13.4
252	Lithium potassium acetyl phosphate	Water	Sigma-Aldrich	A0262-1G	C00227	94249-01-1	13.7
253	Homovanillic acid	Water	Sigma-Aldrich	H1252-1G	C05582	306-08-1	13.1
254	D-Lactaldehyde solution	Water	Sigma-Aldrich	42418-1ML	C00937	1946-09-06	13.8
255	4-Hydroxybenzoic acid	Water	Sigma-Aldrich	240141-50G	C00156	99-96-7	13.7
256	Sodium glyoxylate monohydrate	Water	Sigma-Aldrich	G4502-1G	C00048	918149-31-2	13.5
257	2-Hydroxyphenylacetic acid	Water	Sigma-Aldrich	H49804-10G	C05852	614-75-5	13.5
258	Lithium acetoacetate	Water	Sigma-Aldrich	A8509-1G	C00164	1983-11-02	13.5
259	Hypotaurine	Water	Sigma-Aldrich	H1384-1G	C00519	300-84-5	12.9
260	Adenosine 5_-triphosphate disodium salt hydrate	Water	Sigma-Aldrich	A2383-1G	C00002	34369-07-8	22.9
261	DL-Isocitric acid trisodium salt hydrate	Water	Sigma-Aldrich	I1252-1G	C00311	1637-73-6	13.8
262	Adenosine 5_-diphosphate sodium salt	Water	Sigma-Aldrich	A2754-1G	C00008	20398-34-9	11.7
263	myo-Inositol	Water	Sigma-Aldrich	I5125-50G	C00137	87-89-8	14.9
264	Lithium carbamoylphosphate dibasic hydrate	Water	Sigma-Aldrich	C5625-1G	C00169	1866-68-8	16.5
265	Uridine 5'-diphospho-N-acetylglucosamine sodium salt	Water	Sigma-Aldrich	U4375	C00043	91183-98-1	11.3
266	L-_-Hydroxyglutaric acid disodium salt	Water	Sigma-Aldrich	90790-50MG	C03196	63512-50-5	15.3
267	2-(hydroxymethyl)butanoic acid	Water	Enamine	EN300-153633	N/A	4374-62-3	17
268	N-Acetylputrescine hydrochloride	Water	Sigma-Aldrich	A8784-25MG	C02714	18233-70-0	15
269	DL-beta-Hydroxybutyryl coenzyme A lithium salt	Water	Sigma-Aldrich	H0261	C01144	103404-51-9	11
270	Sodium mercaptopyruvate dihydrate	Water	Sigma-Aldrich	90374-10MG	C00957	10255-67-1	14.7
271	(propionylamino)acetic acid	Water	Enamine	EN300-31099	N/A	21709-90-0	14.4
272	4-Methyl-2-oxovaleric acid	Water	Sigma-Aldrich	68255-1G	C00233	816-66-0	14.5
273	D-Ribulose 5-phosphate disodium salt	Water	Sigma-Aldrich	83899	C00199	93-87-8	9.4
274	_-Ketoglutaric acid	Water	Sigma-Aldrich	75890-25G	C00026	328-50-7	17.5
275	alpha-D-Glucose 1,6-bisphosphate potassium salt hydrate	Water	Sigma-Aldrich	49225	C01231	91183-87-8	19
276	Cysteamine hydrochloride	Water	Sigma-Aldrich	M6500-25G	C01678	156-57-0	15.6
277	Nicotinamide hypoxanthine dinucleotide sodium salt	Water	Sigma-Aldrich	N6506	C00857	104809-38-3	14.4
278	DL-3,4-Dihydroxymandelic acid	Water	Sigma-Aldrich	151610-500MG	C05580	14883-87-5	19.4
279	Cytidine 5'-triphosphate disodium salt	Water	Sigma-Aldrich	C1506	C00063	36051-68-0	12.9
280	2_-Deoxyguanosine monohydrate	Water	Sigma-Aldrich	854999-100MG	C00330	312693-72-4	15.4
281	ALPHA-D-GLUCOSE-1-PHOSPHATE NA2-SALT	Water	Sigma-Aldrich	M1755	C00636	32972-46-6	14.2
282	Betaine aldehyde chloride	Water	Sigma-Aldrich	B3650-10MG	C00576	7758-31-8	15.8
283	Cytidine 5'-diphosphate sodium salt hydrate	Water	Sigma-Aldrich	C9755	C00112	63-38-7	12.4
284	_-Keto-_-(methylthio)butyric acid sodium salt	Water	Sigma-Aldrich	K6000-10MG	C01180	51828-97-8	15
285	N-Acetyl-D-glucosamine 6-phosphate sodium salt	Water	Sigma-Aldrich	A4394	C00357	102029-88-9	15.3
286	D,L-Metanephrine hydrochloride	Water	Sigma-Aldrich	SML0399-10MG	C05588	881-95-8	15.7
287	D-ERYTHROSE 4-PHOSPHATE SODIUM SALT	Water	Sigma-Aldrich	E0377	C00279	103302-15-4	13.1
288	3-Hydroxyanthranilic acid	Water	Sigma-Aldrich	148776-250MG	C00632	548-93-6	24.7
289	Inosine 5_-monophosphate disodium saltÊ	Water	Sigma-Aldrich	57510-5G	C00130	352195-40-5	12.4
290	O-Phosphorylethanolamine	Water	Sigma-Aldrich	P0503-5G	C00346	1071-23-4	14.7
291	Inosine	Water	Sigma-Aldrich	I4125-10G	C00294	58-63-9	20.1
292	Phosphocholine chloride calcium salt tetrahydrate	Water	Sigma-Aldrich	P0378-5G	C00588	72556-74-2	13.7
293	L-Isoleucine	Water	Sigma-Aldrich	58879-10G	C00407	73-32-5	16.4
294	2_-Deoxyguanosine 5_-monophosphate sodium salt hydrate	Water	Sigma-Aldrich	D9500-1G	C00362		12.1
295	4-Imidazoleacetic acid hydrochloride	Water	Sigma-Aldrich	219991-1G	C02835	3251-69-2	14.4
296	2_-Deoxycytidine	Water	Sigma-Aldrich	D3897-1G	C00881	951-77-9	15.3
297	D-Lactose monohydrate	Water	Sigma-Aldrich	61339-25G	C00243	64044-51-5	15.6
298	Phosphocreatine disodium salt hydrate	Water	Sigma-Aldrich	P7936-1G	C02305	19333-65-4	16.3
299	L-Leucine	Water	Sigma-Aldrich	61819-25G	C00123	61-90-5	15.4
300	L-Carnosine	Water	Sigma-Aldrich	C9625-5G	C00386	305-84-0	15.8
301	L-Lysine	Water	Sigma-Aldrich	L5501-5G	C00047	56-87-1	14.4
302	Pyridoxamine dihydrochloride	Water	Sigma-Aldrich	P9380-1G	C00534	524-36-7	17.5
303	L-(_)-Malic acid	Water	Sigma-Aldrich	02288-10G	C00149	97-67-6	18.3
304	Thymidine 5_-monophosphate disodium salt hydrate	Water	Sigma-Aldrich	T7004-1G	C00364	33430-62-5	15.4
305	D-(+)-Mannose	Water	Sigma-Aldrich	M8574-25G	C00159	3458-28-4	15.9
306	2_-Deoxyadenosine monohydrate	Water	Sigma-Aldrich	D7400-1G	C00559	16373-93-6	15
307	Melibiose	Water	Sigma-Aldrich	M5500-5G	C05402	585-99-9	14.8
308	Sodium phenylpyruvate	Water	Sigma-Aldrich	P8001-5G	C00166	114-76-1	16.8
309	D-(+)-Maltose monohydrate	Water	Sigma-Aldrich	M5885-100G	C00208	6363-53-7	15.8
310	5-Hydroxy-L-tryptophan	Water	Sigma-Aldrich	H9772-1G	C00643	1950-09-08	17.4
311	Methylmalonic acid	Water	Sigma-Aldrich	M54058-5G	C02170	516-05-2	19.2
312	DL-2-Aminoadipic acid	Water	Sigma-Aldrich	A0637-1G	C00956	542-32-5	17.3
313	D-Mannose 6-phosphate disodium salt hydrate	Water	Sigma-Aldrich	M6876	C00275	33068-18-7	6.6
314	Lithium _-hydroxypyruvate hydrate	Water	Sigma-Aldrich	54913-1G-F	C00168	3369-79-7	16.1
315	MALONYL COENZYME A LITHIUM SALT	Water	Sigma-Aldrich	M4263	C00083	108347-84-8	10.8
316	7,8-Dihydroneopterin	Water	Sigma-Aldrich	37343	C04874	1218-98-0
317	DL-3,4-Dihydroxyphenyl glycol	Water	Sigma-Aldrich	D9753	C05576	28822-73-3	13.7
318	3,5-Diiodo-L-thyronine	Water	Sigma-Aldrich	D0629	N/A	1041-01-6	15.6
319	2'-Deoxyguanosine 5'-diphosphate sodium salt	Water	Sigma-Aldrich	D9250	C00361	102783-74-4	16.3
320	Dodecanedioic acid	Water	Sigma-Aldrich	D1009	C02678	693-23-2	13.2
321	Orotidine 5'-monophosphate trisodium salt	Water	Sigma-Aldrich	O1376	C01103	68244-58-6	11
322	Mucic acid	Water	Sigma-Aldrich	M89617	C00879	526-99-8	13.8
323	OCTANOYL COENZYME A LITHIUM SALT HYDRATE	Water	Sigma-Aldrich	O6877	C01944	324518-20-9	10.1
324	4-Phenylbutyric acid	Water	Sigma-Aldrich	P21005	N/A	1821-12-1	15
325	L-alpha-Glycerophosphorylcholine	Water	Sigma-Aldrich	G5291	C00670	28319-77-9	14.6
326	2-Methylglutaric acid	Water	Sigma-Aldrich	129860	N/A	18069-17-5	15.4
327	3-Hydroxy-3-methylglutaric acid	Water	Sigma-Aldrich	H4392	C03761	503-49-1	15.2
328	(R)-2-hydroxy-4-methylpentanoic acid	Water	Sigma-Aldrich	219819	N/A	498-36-2	14.1
329	(4R)-4-Hydroxy-L-glutamic acid	Water	Sigma-Aldrich	76157	C05947	2485-33-8	14.3
330	ADENYLOSUCCINIC ACID	Water	Sigma-Aldrich	A5028	C03794	19046-78-7	11.6
331	gamma-Glu-Cys	Water	Sigma-Aldrich	G0903	C00669	636-58-8	13.9
332	L-HOMOCITRULLINE	Water	Sigma-Aldrich		C02427	1190-49-4	15.4
333	Guanosine 5'-diphospho-D-mannose sodium salt from Saccharomyces cerevisiae	Water	Sigma-Aldrich	G5131	C00096	103301-73-1	15.2
334	D-_Erythrono-_1,4-_lactone	Water	Sigma-Aldrich	39133	N/A	15667-21-7	15.6
335	Acetyl coenzyme A sodium salt	Water	Sigma-Aldrich	A2056	C00024	102029-73-2	13.6
336	1-Methyl-L-histidine	Water	Sigma-Aldrich	67520	C01152	332-80-9	17.5
337	L-Methionine	Water	Sigma-Aldrich	64319-25G-F	C00073	63-68-3	14.1
338	4-Imidazoleacrylic acid	Water	Sigma-Aldrich	859796-5G	C00785	104-98-3	16.2
339	Nicotinamide	Water	Sigma-Aldrich	72340-100G	C00153	98-92-0	15.6
340	Tyramine	Water	Sigma-Aldrich	T90344-5G	C00483	51-67-2	15.2
341	Nicotinic acid	Water	Sigma-Aldrich	72309-100G	C00253	59-67-6	15.7
342	D-(+)-Glyceraldehyde	Water	Sigma-Aldrich	49800-1G	C00577	453-17-8	14.4
343	L-Ornithine monohydrochloride	Water	Sigma-Aldrich	75469-25G	C00077	3184-13-2	14.9
344	2_-Deoxyinosine	Water	Sigma-Aldrich	D5287-1G	C05512	890-38-0	14.1
345	D-Ornithine monohydrochloride	Water	Sigma-Aldrich	O5250-1G	C00515	16682-12-5	14.9
346	3,5-Diiodo-L-tyrosine dihydrate	Water	Sigma-Aldrich	D0754-10G	C01060	18835-59-1	13.9
347	Propylene glycol	Water	Sigma-Aldrich	PHR1051-1.5G	C00583	57-55-6	15.9
348	Pyridoxal 5_-phosphate hydrate	Water	Sigma-Aldrich	P9255-1G	C00018	853645-22-4	33
349	O-Phospho-L-serine	Water	Sigma-Aldrich	P0878-1G	C01005	407-41-0	18.7
350	2_-Deoxyadenosine 5_-monophosphate	Water	Sigma-Aldrich	D6375-1G	C00360	653-63-4	9
351	Putrescine dihydrochloride	Water	Sigma-Aldrich	P7505-25G	C00134	333-93-7	14.9
352	Adenosine	Water	Sigma-Aldrich	A9251-1G	C00212	58-61-7	17.6
353	L-Proline	Water	Sigma-Aldrich	81709-10G	C00148	147-85-3	14.3
354	2-Amino-3-methoxybenzoic acid	Water	Sigma-Aldrich	340103-1G	C05831	3177-80-8	13.8
355	D-Proline	Water	Sigma-Aldrich	858919-5G	C00763	344-25-2	14.4
356	Biotin	Water	Sigma-Aldrich	14400-1G	C00120	58-85-5	20.2
357	L-Phenylalanine	Water	Sigma-Aldrich	P2126-100G	C00079	63-91-2	14.6
358	L-Cystine	Water	Sigma-Aldrich	30200-25G	C00491	56-89-3	15.9
359	D-Pantothenic acid hemicalcium salt	Water	Sigma-Aldrich	21210-5G-F	C00864	137-08-6	15
360	Folic acid	Water	Sigma-Aldrich	F7876-1G	C00504	59-30-3	39.4
361	2'-DEOXYGUANOSINE 5'-TRIPHOSPHATE SODIUM SALT HYDRATE	Water	Sigma-Aldrich	D4010	C00286	18423-40-0	16.7
362	2-Oxoadipic acid	Water	Sigma-Aldrich	75447	C00322	3184-35-8	15
363	Inosine 5'-diphosphate sodium salt	Water	Sigma-Aldrich	I4375	C00104	81012-88-6	15.5
364	2-(PHOSPHONOOXY)ACETIC ACID LITHIUM SALT	Water	Sigma-Aldrich	72764	C00988	13147-57-4	13.4
365	2'-Deoxyuridine 5'-monophosphate disodium salt	Water	Sigma-Aldrich	D3876	C00365	42155-08-8	14
366	Hippuric acid	Water	Sigma-Aldrich	112003	C01586	495-69-2	15.6
367	Guanosine 5'-diphosphate sodium salt	Water	Sigma-Aldrich	G7127	C00035	43139-22-6	14.4
368	4-HYDROXY-2-OXOGLUTARIC ACID LITHIUM SALT	Water	Sigma-Aldrich	96599	C01127	1187-99-1	13.7
369	Thymidine 5'-triphosphate sodium salt	Water	Sigma-Aldrich	T0251	C00459	18423-43-3	12.5
370	CDP-GLYCEROL SODIUM SALT	Water	Sigma-Aldrich	69412	C00513	6665-99-2	13.3
371	N-Acetyl-Asp-Glu	Water	Sigma-Aldrich	A5930	C12270	3106-85-2	18.5
372	(R)-Pantetheine	Water	Sigma-Aldrich	16702	C00831	496-65-1	13.3
373	Inosine 5'-triphosphate trisodium salt	Water	Sigma-Aldrich	I0879	C00081	35908-31-7	11.8
374	Hydroxypyruvic acid phosphate lithium salt	Water	Sigma-Aldrich	2711	C00631	3913-50-6	12.8
375	Adenosine 3',5'-diphosphate disodium salt	Water	Sigma-Aldrich	A5763	C00054	75431-54-8	6.4
376	L-Anserine nitrate salt	Water	Sigma-Aldrich	A1131-100MG	C01262	10030-52-1	13.6
377	Uridine 5'-diphosphoglucuronic acid trisodium salt	Water	Sigma-Aldrich	U6751	C00167	63700-19-6	14.4
378	6-DEOXY-L-GALACTONIC ACID SODIUM SALT	Water	Sigma-Aldrich	49521	C01720	26372-13-4	14.4
379	2,3-Diphospho-D-glyceric acid pentasodium salt	Water	Sigma-Aldrich	D5764	C01159	102783-53-9	13.9
380	(+/-)-Potassium citramalate monohydrate	Water	Sigma-Aldrich	27455	C00815	1030365-02-6	16.2
381	DL-Norepinephrine hydrochloride	Water	Sigma-Aldrich	A7256	C00547	55-27-6	14.9
382	3-Methylglutaconic acid, mixture of E and Z isomers	Water	Sigma-Aldrich	6689	N/A	5746-90-7	14.3
383	[(2-methylbutanoyl)amino]acetic acid	Water	Enamine	EN300-51961	N/A	52320-67-9	16.4
384	P1,P3-Di(adenosine-5') triphosphate ammonium salt	Water	Sigma-Aldrich	D1387	C06197	102783-40-4	9.4
385	XMP DISODIUM SALT	Water	Sigma-Aldrich	CPU7982	C00655	25899-70-1	12
386	Pyridoxamine-5'-phosphate (Vitamin B6)	Water	Sigma-Aldrich	82890	C00647	529-96-4	13.8
387	trans-beta-Hydromuconic acid	Water	Sigma-Aldrich	H17856	N/A	4436-74-2	12.5
388	3-Furoic acid	Water	Sigma-Aldrich	163392	N/A	488-93-7	11.5
389	1-Methylnicotinamide chloride	Water	Sigma-Aldrich	SML0704	C02918	1005-24-9	10.9
390	Glutaconic acid	Water	Sigma-Aldrich	49360	C02214	1724-02-3	11.8
391	(S)-3-Hydroxybutyric acid	Water	Sigma-Aldrich	54925	C03197	6168-83-8	12
392	Cytidine 5'-diphosphocholine sodium salt dihydrate	Water	Sigma-Aldrich	C0256	C00307	33818-15-4	12.2
393	(R)-3-Hydroxybutyric acid	Water	Sigma-Aldrich	54920	C01089	625-72-9	12.1
394	N-(2-FUROYL)GLYCINE	Water	Sigma-Aldrich	407143	N/A	5657-19-2	12.6
395	4-Methyl-2-oxovaleric acid	Water	Sigma-Aldrich	68255	C00233	816-66-0	12.3
396	Ethylmalonic acid	Water	Sigma-Aldrich	102687	N/A	601-75-2	11.7
397	D-Arabinonic acid sodium salt	Water	Sigma-Aldrich	33	C00878	109175-66-8	12.3
398	D-GLYCEROL 1-PHOSPHATE LITHIUM SALT	Water	Sigma-Aldrich	94124	C00093	17989-41-2	11.7
399	L-Ribulose	Water	Sigma-Aldrich	75436	C00310	527-50-4	14.1
400	Sodium (S)-beta-hydroxyisobutyrate	Water	Sigma-Aldrich	16842	C06001	26543-05-5	13.5
401	Sodium (R)-beta-hydroxyisobutyrate	Water	Sigma-Aldrich	11161	N/A	1228078-57-6	14.7
402	2_-Deoxycytidine 5_-triphosphate disodium salt	Water	Chem Impex International, Inc.	121	C00458	14999-52-1	12.1
403	Nepsilon-Acetyl-L-lysine	Water	Sigma-Aldrich	A2010	C02727	1946-82-3	15.2
404	L-Kynurenine	Water	Sigma-Aldrich	K8625	C00328	2922-83-0	15.4
405	Nalpha-Acetyl-L-lysine	Water	Sigma-Aldrich	A4021	C02727	692-04-6	17.1
406	L-allo-Isoleucine	Water	Sigma-Aldrich	I8754	N/A	1509-34-8	15.5
407	DL-2-Amino-3-phosphonopropionic acid	Water	Sigma-Aldrich	A4910	C05672	20263-06-3	17
408	(isobutyrylamino)acetic acid	Water	Sigma-Aldrich	CDS012058	N/A	15926-18-8	16.5
409	DL-Homocystine	Water	Sigma-Aldrich	H0501	C01817	870-93-9	27.8
410	3-Hydroxy-DL-kynurenine	Water	Sigma-Aldrich	H1771	C02794	2147-61-7	15.2
411	AICAR	Water	Sigma-Aldrich	A1393	C04677	3031-94-5	13.9
412	Porphobilinogen	Water	Sigma-Aldrich	P1134	C00931	487-90-1	11.3
413	2-Deoxy-D-ribonic acid lithium salt	Water	Sigma-Aldrich	14699	N/A	7284-15-3	13.1
414	4-Pyridoxic acid	Water	Sigma-Aldrich	P9630	C00847	82-82-6	11.3
415	L-Cystathionine	Water	Sigma-Aldrich	C7505	C02291	56-88-2	12.5
416	beta-Nicotinamide adenine dinucleotide 2'-phosphate reduced tetrasodium salt hydrate	Water	Sigma-Aldrich	N7505	C00005	2646-71-1	11.2
417	L-Saccharopine	Water	Sigma-Aldrich	S1634	C00449	997-68-2	11.9
418	DL-Homocysteine	Water	Sigma-Aldrich	H4628	C00155	454-29-5	12.7
419	bis[(aminocarbonyl)amino]acetic acid	Water	Combi-Blocks, Inc.	QB-9358	C00499	99-16-1	12.6
420	DL-3-Ureidoisobutyric acid	Water	Sigma-Aldrich	74005	C05100	2905-86-4	11.9
421	S-(5'-Adenosyl)-L-homocysteine	Water	Sigma-Aldrich	A9384	C00021	979-92-0	12.2
422	Cortisone	DMSO	Sigma-Aldrich	C2755-1G	C00762	53-06-5	13.8
423	Indole-3-pyruvic acid	DMSO	Sigma-Aldrich	I7017-1G	C00331	392-12-1	14.9
424	Melatonin	DMSO	Sigma-Aldrich	M5250-1G	C01598	73-31-4	13.8
425	Tryptamine	DMSO	Sigma-Aldrich	193747-10G	C00398	61-54-1	13.6
426	Cholic acid	DMSO	Sigma-Aldrich	C1129-25G	C00695	81-25-4	16
427	_-Estradiol	DMSO	Sigma-Aldrich	E8875-1G	C00951	50-28-2	15.2
428	Guanosine	DMSO	Sigma-Aldrich	G6752-25G	C00387	118-00-3	13.7
429	4-Hydroxyphenylpyruvic acid	DMSO	Sigma-Aldrich	114286-1G	C01179	156-39-8	15
430	Progesterone	DMSO	Sigma-Aldrich	P0130-25G	C00410	57-83-0	15.8
431	L-Thyroxine	DMSO	Sigma-Aldrich	T2376-1G	C01829	51-48-9	19
432	delta-Hexalactone	DMSO	Sigma-Aldrich	W316700	N/A	823-22-3	15.8
433	3,3_,5-Triiodo-L-thyronine sodium salt	DMSO	Sigma-Aldrich	T2752-100MG	C02465	55-06-1	19.6
434	Aminoacetone hydrochloride	DMSO	Sigma-Aldrich	CDS020585-5MG	C01888	7737-17-9	18
435	5,6-Dihydroxyindole	DMSO	Sigma-Aldrich	CDS021567-100MG	C05578	3131-52-0	14.1
436	N-Acetyl-5-hydroxytryptamine	DMSO	Sigma-Aldrich	A1824-100MG	C00978	1210-83-9	16.8
437	(6S)-Tetrahydrofolic Acid	DMSO	Cayman Chemicals	18263	C00101	71963-69-4	18.4
438	PC(3:0/3:0) (Avanti)	DMSO	Avanti	850302	N/A	66414-33-3	17.7
439	PG(6:0/6:0) (Avanti)	DMSO	Avanti	840432	N/A	322647-18-7	14.2
440	N-Acetyl-L-phenylalanine	Methanol	Sigma-Aldrich	857459	C03519	2018-61-3	15
441	Palmitoyl-L-carnitine	Methanol	Sigma-Aldrich	61251	C02990	2364-67-2	16.8
442	DL-beta-Hydroxylauric acid	Methanol	Sigma-Aldrich	H3398	N/A	1883-13-2	14.4
443	Eicosapentaenoic acid	Methanol	Sigma-Aldrich	E2011	C06428	10417-94-4	16.9
444	Dinoprost Tromethamine	Methanol	MedChem Express	HY-12956A	C12786	38562-01-5	20.7
445	Hexanoylglycine	DMSO	Enamine	EN300-190453	N/A	24003-67-6	17.2
446	Hydroxyphenylacetylglycine	DMSO	Enamine	EN300-65253	C05596	28116-23-6	14
447	Biliverdin hydrochloride	DMSO	Sigma-Aldrich	30891	C00500	856699-18-8	76.5
448	Protoporphyrin IX	DMSO	Sigma-Aldrich	P8293	C02191	553-12-8	26.7
449	Bilirubin	DMSO	Sigma-Aldrich	B4126	C00486	635-65-4	67.3
450	Arachidonic acid	DMSO	Sigma-Aldrich	A9673	C00219	506-32-1	40.9
451	Cinnabarinic Acid	DMSO	Sigma-Aldrich	SML0096	C05640	606-59-7	26.4
452	VITAMIN K1 2,3-EPOXIDE	DMSO	Sigma-Aldrich	19697	C05849	25486-55-9	13.4
453	Vitamin K2 2,3-epoxide	DMSO	Sigma-Aldrich	75618	C20265	72908-86-2	14.3
454	25-Hydroxycholesterol	DMSO	Sigma-Aldrich	H1015	C15519	2140-46-7	15.2
455	C2 CERAMIDE (D18:1/2:0)	DMSO	Sigma-Aldrich	1912	C00195	195194-58-2	11.7
456	Coenzyme Q10	DMSO	Sigma-Aldrich	C9538	C00399	Ê303-98-0	14.6
457	Coenzyme Q1	DMSO	Sigma-Aldrich	C7956	C00399	727-81-1	14.6
458	all trans-Retinal	DMSO	Sigma-Aldrich	R2500	C00376	116-31-4	13.3
459	9-cis-Retinal	DMSO	Sigma-Aldrich	R5754	C00376	514-85-2	13.5
460	Galactinol dihydrate	DMSO	Sigma-Aldrich	79544	C01235	16908-86-4	13.7
461	L-(-)-3-Phenyllactic acid	Methanol	Sigma-Aldrich	113069	C05607	20312-36-1	15.9
462	4-Methylpentanoic acid	Methanol	Sigma-Aldrich	277827	N/A	646-07-1	14.8
463	D-(+)-3-Phenyllactic acid	Methanol	Sigma-Aldrich	376906	C05607	7326-19-4	14.6
464	6-Hydroxymelatonin	Methanol	Sigma-Aldrich	H0627	C05643	2208-41-5	16.2
465	DL-p-Hydroxyphenyllactic acid	Methanol	Sigma-Aldrich	H3253	C03672	6482-98-0	12.5
466	L-Thyronine	Methanol	Sigma-Aldrich	T5905	N/A	1596-67-4	14.7
467	Control						13.4
468	Control						13.6
469	Control						13.1
470	Control						13.2
471	Control						12.6
472	Control						13
473	Control						12.9
474	Control						12.4
475	Control						12.9
476	Control						11.9
477	Control						12.6
478	Control						11.4
479	Control						12.7
480	Control						11.1
481	Control						12.8
482	Control						11.1
483	Control						11.9
484	Control						11
485	Control						12.5
486	Control						11.7
487	Control						12.3
488	Control						13.3
489	Control						13
490	Control						12.9
