# Supplementary material for: Sugar phosphate activation of the stress sensor eIF2B
Source: Nat Commun. 2021 Jun 8;12:3440. doi: 10.1038/s41467-021-23836-z (PMC8187479; doi:10.1038/s41467-021-23836-z)
Supplement: Supplementary file 6 — source data [file 41467_2021_23836_MOESM6_ESM.xlsx]

## Sheet: Figure 1c
Figure 1c
Differential scanning fluorimetry
	Control (no metabolite)
	mM	Rep 1	Rep 2	Rep 3	Rep 4	Rep 5
	0	64.1284	64.1002	64.117	64.1474	64.2461
	L-tyrosine						UMP
	mM	Rep 1	Rep 2	Rep 3	Rep 4		mM	Rep 1	Rep 2	Rep 3	Rep 4
	0.33	64.527	64.3045	63.9825	63.5986		0.33	64.7063	64.4005	64.124	63.8726
	1	65.9465	65.8614	65.2637	64.606		1	66.2688	66.0835	65.4937	64.6631
	5	66.2946	66.2026	66.1461	65.4309		5	67.297	67.2174	67.0947	66.2443
	GMP						Fructose-1,6-bisphosphate
	mM	Rep 1	Rep 2	Rep 3	Rep 4		mM	Rep 1	Rep 2	Rep 3	Rep 4
	0.33	65.0444	64.6931	64.6421	63.969		0.33	65.137	65.0552	64.6451	64.2202
	1	65.9427	65.8956	65.7456	64.3903		1	66.191	66.0945	65.6845	64.643
	3.3	65.9427	65.7951	65.7602	64.8164		3.3	65.6023	65.9064	65.4601	64.9088
	10	66.5064	66.3635	66.1504	64.9333		10	67.3047	67.21	67.1254	66.1581
	Mannose-6-phosphate						Fructose-6-phosphate
	mM	Rep 1	Rep 2	Rep 3	Rep 4		mM	Rep 1	Rep 2	Rep 3	Rep 4
	0.33	64.7587	64.5257	64.0751	63.7209		0.33	65.3978	64.9639	64.8334	64.3598
	1	66.0911	65.9704	65.2776	64.2935		1	67.2839	67.2375	66.8037	65.9412
	5	66.7846	66.6099	66.516	65.7833		3.3	67.8791	67.7249	67.7489	67.4475
							10	70.0639	69.9908	69.8589	69.0448

## Sheet: Figure 1d
Figure 1d
Isothermal titration calorimetry
	eIF2Ba + fructose-6-phosphate
	Molar ratio	Kcal/mole
	0.037369	-7.60908
	0.225339	-7.34166
	0.415168	-6.77042
	0.606855	-6.00164
	0.8004	-5.04919
	0.995804	-4.01102
	1.19307	-3.03776
	1.39219	-2.24102
	1.59317	-1.64656
	1.796	-1.22321
	2.0007	-0.925496
	2.20725	-0.714675
	2.41567	-0.562932
	2.62594	-0.451529
	2.83807	-0.368065
	3.05206	-0.304303
	3.2679	-0.254707
	3.48561	-0.215488
	3.70517	-0.184007

## Sheet: Figure 4a
Figure 4a
Western blot

## Sheet: Figure 4c
Figure 4c
Western blot

## Sheet: Figure 5c
Figure 5c
SDS-PAGE gels

## Sheet: Supplementary Fig. 1a
Supplementary Figure 1a
Differential scanning fluorimetry
	Control (no metabolite)
	mM	Rep 1	Rep 2	Rep 3	Rep 4	Rep 5
	0	64.1284	64.1002	64.117	64.1474	64.2461
	AMP						Ribose-5-phosphate
	mM	Rep 1	Rep 2	Rep 3	Rep 4		mM	Rep 1	Rep 2	Rep 3	Rep 4
	0.33	65.271	65.2418	65.0115	64.5232		0.33	63.9035	63.9145	63.6082	63.1309
	1	66.0123	65.9255	65.7398	64.0959		1	66.0863	66.0043	65.8453	64.5885
	3.3	65.3392	65.2463	65.3342	64.7156		3.3	66.3491	65.7067	65.9356	65.2316
	10	66.4657	66.4512	66.2897	64.6159		10	67.4737	67.2666	67.199	66.1831
	Glucose-1-phosphate						Glucose-6-phosphate
	mM	Rep 1	Rep 2	Rep 3	Rep 4		mM	Rep 1	Rep 2	Rep 3	Rep 4
	0.33	64.9734	64.7812	64.8751	63.7923		0.33	65.062	64.7755	64.7198	64.0494
	1	65.6948	65.7116	65.1967	64.0445		1	65.8081	65.8236	65.3152	64.2994
	3.3	65.6535	64.9673	65.2055	64.2208		3.3	65.7728	65.1105	65.2749	64.6195
	10	65.8625	65.8106	65.498	64.4559		10	66.6482	66.6125	66.5112	65.3473

## Sheet: Supplementary Fig. 1b
Supplementary Figure 1b
Isothermal titration calorimetry
	eIF2Ba + mannose-6-phosphate
	Molar ratio	Kcal/mole
	0.225339	-1.24602
	0.415168	-1.08016
	0.606855	-1.01186
	0.8004	-0.925117
	0.995804	-0.779752
	1.19307	-0.771888
	1.39219	-0.733261
	1.59317	-0.642982
	1.796	-0.58843
	2.0007	-0.593772
	2.20725	-0.609942
	2.41567	-0.526854
	2.62594	-0.510583
	2.83807	-0.479475
	3.05206	-0.425997
	3.2679	-0.44667
	3.48561	-0.445898
	3.70517	-0.195322

## Sheet: Supplementary Fig. 8b
Supplementary Figure 8b
Western blot

## Sheet: Supplementary Fig. 8e
Supplementary Figure 8e
ProteinSimple Wes
	E198K mutant levels relative to WT
	Subunit	Rep 1	Rep 2
	eIF2B1	0.568298	0.374642
	eIF2B2	1.03854	0.671877
	eIF2B3	1.38224	0.820116
	eIF2B4	1.25637	1.03348
	eIF2B5	1.3131	1.03466

## Sheet: Supplementary Fig. 10a
Supplementary Figure 10a
Western blot

[truncated: 1 more sheets: Supplementary Fig. 11c]
